# Supplementary material for: HNRNPA1-induced spliceopathy in a transgenic mouse model of myotonic dystrophy
Source: Proc Natl Acad Sci U S A. 2020 Feb 21;117(10):5472–7. doi: 10.1073/pnas.1907297117 (PMC7071875; doi:10.1073/pnas.1907297117)
Supplement: Supplementary File [file pnas.1907297117.sd01.xlsx]

## Sheet: A. Genomic_Distribution
Genomic Distribution of HITS-CLIP Reads
Region	%
Upstream 10K	0
5' UTR exon	1.9
Downstream 10K	5.4
3' UTR exon	5.4
CDS exon	8
Deep intergenic	19
Intron	60.4
Genomic Distribution of HITS-CLIP Reads in Protein Coding Genes
Region	%
Upstream 10K	0
5' UTR exon	2.34279
3' UTR exon	6.65845
Downstream 10K	6.65845
CDS exon	9.86436
Intron	74.476
	100

## Sheet: B. Hnrnpa1_CLIP_Peak
Hnrnpa1 binding peaks as reported by tag2peak program in CIMS (mm9)
#name	gene_id	gene_symbol	rmsk_type	rmsk_fraction	miRNA	region	Chromosome	Start	Stop	peak height	Strand
123707[gene=chr11_f_c2949][PH=24][PH0=0.14][P=1.0e-100]	83560	Tex14	snRNA	1		intron	chr11	87236452	87236455	24	+
63864[gene=chr12_f_c906][PH=24][PH0=0.05][P=1.1e-15]			snRNA	1		deep_intergenic	chr12	55830620	55830623	24	+
55026[gene=chr14_f_c2443][PH=24][PH0=0.10][P=1.0e-100]			Simple_repeat	1		deep_intergenic	chr14	46432510	46432515	24	+
101823[gene=chr7_f_c2661][PH=24][PH0=0.04][P=1.0e-100]			Simple_repeat	1		upstream_10k	chr7	97590504	97590508	24	+
143689[gene=chr11_f_c614][PH=23][PH0=0.11][P=2.4e-15]			snRNA	1		upstream_10k	chr11	101488778	101488779	23	+
116599[gene=chr11_f_c2949][PH=23][PH0=0.14][P=1.0e-100]			snRNA	1		deep_intergenic	chr11	83085100	83085104	23	+
63692[gene=chr12_f_c906][PH=23][PH0=0.05][P=1.1e-15]			snRNA	1		deep_intergenic	chr12	55811383	55811384	23	+
126719[gene=109857][PH=23][PH0=0.01][P=1.0e-100]	109857	Cbr3	Simple_repeat	1		intron	chr16	93686978	93686983	23	+
121513[gene=chr5_f_c3682][PH=23][PH0=0.01][P=1.1e-14]			Simple_repeat	1		downstream_10k	chr5	104501358	104501366	23	+
143597[gene=chr11_f_c614][PH=22][PH0=0.11][P=2.4e-15]			snRNA	1		upstream_10k	chr11	101466265	101466270	22	+
143786[gene=chr11_f_c614][PH=22][PH0=0.11][P=2.4e-15]			snRNA	1		downstream_10k	chr11	101503163	101503168	22	+
123771[gene=chr11_f_c2949][PH=22][PH0=0.14][P=1.0e-100]	83560	Tex14	snRNA	1		intron	chr11	87240249	87240252	22	+
22849[gene=chr19_f_c1809][PH=22][PH0=0.05][P=5.1e-15]			snRNA	1		deep_intergenic	chr19	18807314	18807317	22	+
50588[gene=chr3_f_c877][PH=22][PH0=0.06][P=1.0e-100]			snRNA	1		deep_intergenic	chr3	48758675	48758677	22	+
50213[gene=chr19_f_c1809][PH=22][PH0=0.05][P=5.1e-15]			LINE	1		downstream_10k	chr19	40194282	40194283	22	+
63558[gene=chr12_f_c906][PH=21][PH0=0.05][P=1.1e-15]			snRNA	1		deep_intergenic	chr12	55797800	55797803	21	+
17675[gene=268996][PH=21][PH0=0.01][P=1.0e-100]	268996	Ss18	snRNA	1		intron	chr18	14806398	14806402	21	-
142541[gene=chr2_f_c2061][PH=21][PH0=0.02][P=1.0e-100]			snRNA	1		upstream_10k	chr2	117074038	117074040	21	+
16650[gene=66326][PH=21][PH0=0.02][P=1.0e-100]	66326	Dnajc5b	snRNA	1		intron	chr3	19460284	19460287	21	+
94442[gene=chr4_r_c983][PH=21][PH0=0.06][P=1.3e-14]			Simple_repeat	1		deep_intergenic	chr4	88863040	88863047	21	-
143865[gene=chr11_f_c614][PH=20][PH0=0.11][P=2.4e-15]			snRNA	1		upstream_10k	chr11	101519653	101519659	20	+
81846[gene=chr1_f_c295][PH=20][PH0=0.07][P=5.6e-16]			snRNA	1		intron	chr1	72290887	72290891	20	+
10812[gene=19877][PH=20][PH0=0.02][P=1.0e-100]	19877	Rock1	snRNA	1		intron	chr18	10151048	10151050	20	-
43139[gene=15481][PH=20][PH0=0.04][P=1.9e-14]	15481	Hspa8	snRNA	1		3'UTR	chr9	40612146	40612147	20	+
52816[gene=chr2_r_c1176][PH=20][PH0=0.01][P=1.0e-100]			Simple_repeat	1		deep_intergenic	chr2	40335976	40335979	20	-
14307[gene=chr19_r_c181][PH=20][PH0=0.74][P=1.0e-100]						5'UTR	chr19	5845154	5845155	20	-
139375[gene=chr11_r_c958][PH=19][PH0=0.02][P=1.0e-100]			snRNA	1		deep_intergenic	chr11	101507133	101507134	19	-
63098[gene=chr12_f_c906][PH=19][PH0=0.05][P=1.1e-15]			snRNA	1		deep_intergenic	chr12	55340303	55340310	19	+
152394[gene=chr10_f_c859][PH=19][PH0=0.02][P=1.0e-100]			Simple_repeat	1		deep_intergenic	chr10	121200303	121200315	19	+
1769[gene=24001][PH=19][PH0=0.01][P=5.0e-14]	24001	Tiam2	Simple_repeat	1		intron	chr17	3379827	3379834	19	+
81779[gene=chr1_f_c295][PH=18][PH0=0.07][P=5.6e-16]			snRNA	1		upstream_10k	chr1	72283620	72283624	18	+
56456[gene=chr8_r_c1517][PH=18][PH0=0.00][P=1.3e-14]			snRNA	1		deep_intergenic	chr8	53422354	53422358	18	-
152583[gene=chr6_f_c2505][PH=18][PH0=0.01][P=1.0e-100]			SINE	1		deep_intergenic	chr6	128789127	128789129	18	+
38212[gene=chr2_r_c887][PH=18][PH0=0.02][P=1.0e-100]	14269	Fnbp1	Simple_repeat	1		intron	chr2	30956255	30956258	18	-
166888[gene=chr5_f_c3682][PH=18][PH0=0.01][P=1.1e-14]			Simple_repeat	1		downstream_10k||upstream_10k	chr5	137458667	137458678	18	+
21891[gene=chr5_r_c360][PH=18][PH0=0.03][P=1.0e-100]			Simple_repeat	1		intron	chr5	22908178	22908179	18	-
228422[gene=chr2_f_c4829][PH=18][PH0=0.01][P=1.0e-100]						intron	chr2	180130126	180130127	18	+
195146[gene=246256][PH=17][PH0=0.01][P=7.5e-15]	246256	Fcgr4	snRNA	1		intron	chr1	172958203	172958205	17	+
81913[gene=chr1_f_c295][PH=17][PH0=0.07][P=5.6e-16]			snRNA	1		intron	chr1	72301682	72301686	17	+
43096[gene=15481][PH=17][PH0=0.04][P=1.9e-14]	15481	Hspa8	snRNA	1		3'UTR	chr9	40611726	40611728	17	+
130357[gene=chrX_r_c877][PH=17][PH0=0.02][P=1.0e-100]			Simple_repeat	1		deep_intergenic	chrX	141949589	141949603	17	-
112414[gene=chr2_f_c2061][PH=17][PH0=0.02][P=1.0e-100]						downstream_10k	chr2	90759444	90759445	17	+
211646[gene=chr1_r_c3569][PH=16][PH0=0.02][P=1.0e-100]			snRNA	1		deep_intergenic	chr1	173433241	173433247	16	-
204039[gene=240945][PH=16][PH0=0.01][P=1.0e-100]	240945	D230039L06Rik	snRNA	1		intron	chr1	180567057	180567066	16	+
14245[gene=13123][PH=16][PH0=0.01][P=1.0e-100]	13123	Cyp7b1	snRNA	1		intron	chr3	18077591	18077592	16	-
11523[gene=chrX_r_c460][PH=16][PH0=0.01][P=1.0e-100]			snRNA	1		deep_intergenic	chrX	13892600	13892607	16	-
24705[gene=chr11_r_c274][PH=16][PH0=0.70][P=7.6e-14]			Simple_repeat	1		deep_intergenic	chr11	21534889	21534897	16	-
23795[gene=chr11_f_c2949][PH=16][PH0=0.14][P=1.0e-100]	22183	Zrsr1	Simple_repeat	1		5'UTR	chr11	22873186	22873200	16	+
174395[gene=chr5_f_c3682][PH=16][PH0=0.01][P=1.1e-14]	243328	Slc29a4	Simple_repeat	1		intron	chr5	143191733	143191742	16	+
153342[gene=chr7_r_c3680][PH=16][PH0=0.01][P=1.0e-100]			Simple_repeat	1		deep_intergenic	chr7	137735116	137735120	16	-
139185[gene=15486][PH=16][PH0=0.02][P=1.0e-100]	15486	Hsd17b2	Simple_repeat	1		intron	chr8	120271770	120271785	16	+
227638[gene=chr2_f_c4829][PH=16][PH0=0.01][P=1.0e-100]						intron	chr2	180125229	180125231	16	+
66246[gene=chr2_r_c1176][PH=16][PH0=0.01][P=1.0e-100]	17996	Neb				intron	chr2	52010289	52010291	16	-
176657[gene=21957][PH=16][PH0=0.07][P=6.9e-15]	21957	Tnnt3				intron	chr7	149690571	149690574	16	+
138141[gene=chr2_f_c2061][PH=15][PH0=0.02][P=1.0e-100]	75275	4930563P21Rik	snRNA	1		intron	chr2	113128481	113128483	15	+
132044[gene=chr4_f_c347][PH=15][PH0=0.01][P=1.0e-100]			snRNA	1		deep_intergenic	chr4	116862593	116862599	15	+
50338[gene=chr4_r_c983][PH=15][PH0=0.06][P=1.3e-14]			snRNA	1		deep_intergenic	chr4	51825484	51825486	15	-
81248[gene=chr9_r_c1653][PH=15][PH0=0.01][P=1.0e-100]			snRNA	1		deep_intergenic	chr9	65044441	65044447	15	-
152526[gene=chr6_f_c2505][PH=15][PH0=0.01][P=1.0e-100]			Simple_repeat	1		deep_intergenic	chr6	128779103	128779113	15	+
163467[gene=67729][PH=15][PH0=0.01][P=1.0e-100]	67729	Mansc1	Simple_repeat	1		intron	chr6	134574991	134574992	15	-
137703[gene=63857][PH=15][PH0=0.02][P=1.0e-100]	63857	Bcmo1	Simple_repeat	1		intron	chr8	119652352	119652362	15	+
12969[gene=chr19_r_c179][PH=15][PH0=0.01][P=1.0e-100]			LINE	1		downstream_10k	chr19	5839354	5839355	15	-
12776[gene=chr19_r_c179][PH=15][PH0=0.01][P=1.0e-100]						downstream_10k	chr19	5838151	5838152	15	-
14265[gene=chr19_r_c181][PH=15][PH0=0.74][P=1.1e-11]						5'UTR	chr19	5845064	5845066	15	-
14360[gene=chr19_r_c181][PH=15][PH0=0.74][P=1.1e-11]						5'UTR	chr19	5845327	5845328	15	-
195113[gene=246256][PH=14][PH0=0.01][P=7.5e-15]	246256	Fcgr4	snRNA	1		intron	chr1	172958122	172958130	14	+
132103[gene=chr4_f_c347][PH=14][PH0=0.01][P=1.0e-100]			snRNA	1		deep_intergenic	chr4	116875179	116875185	14	+
132144[gene=chr4_f_c347][PH=14][PH0=0.01][P=1.0e-100]			snRNA	1		deep_intergenic	chr4	116883495	116883501	14	+
81140[gene=chr18_f_c1335][PH=14][PH0=0.02][P=1.0e-100]			SINE	1		intron	chr18	63893340	63893349	14	+
86137[gene=14083][PH=14][PH0=0.02][P=1.0e-100]	14083	Ptk2	Simple_repeat	1		intron	chr15	73059944	73059956	14	-
90388[gene=chr17_f_c2684][PH=14][PH0=0.08][P=1.4e-15]			Simple_repeat	1		deep_intergenic	chr17	66079302	66079310	14	+
137744[gene=chr4_f_c347][PH=14][PH0=0.01][P=1.0e-100]			Simple_repeat	1		deep_intergenic	chr4	120598639	120598653	14	+
63261[gene=56490][PH=14][PH0=0.01][P=1.0e-100]	56490	Zbtb20	LINE	1		intron	chr16	43182646	43182659	14	+
18319[gene=chrX_r_c460][PH=14][PH0=0.01][P=1.0e-100]			LINE	1		deep_intergenic	chrX	21257720	21257725	14	-
90756[gene=chr15_f_c1951][PH=14][PH0=0.01][P=1.0e-100]						deep_intergenic	chr15	82980144	82980145	14	+
13508[gene=chr19_r_c181][PH=14][PH0=0.74][P=2.1e-10]						downstream_10k	chr19	5842018	5842019	14	-
7988[gene=chr10_f_c180][PH=13][PH0=0.00][P=1.0e-100]			snRNA	1		deep_intergenic	chr10	9820828	9820840	13	+
81716[gene=chr1_f_c295][PH=13][PH0=0.07][P=5.6e-16]			snRNA	1		deep_intergenic	chr1	72272923	72272931	13	+
164693[gene=chr2_f_c2061][PH=13][PH0=0.02][P=1.0e-100]			snRNA	1		deep_intergenic	chr2	132834287	132834288	13	+
32736[gene=chr17_r_c1][PH=13][PH0=0.08][P=1.0e-100]			SINE	1		deep_intergenic	chr17	27990068	27990070	13	-
94953[gene=chr12_f_c550][PH=13][PH0=0.03][P=1.0e-100]	108760	Galntl1	Simple_repeat	1		intron	chr12	81654442	81654455	13	+
53353[gene=chr13_r_c2460][PH=13][PH0=0.03][P=1.0e-100]			Simple_repeat	1		deep_intergenic	chr13	45493991	45494009	13	-
51053[gene=chr14_f_c2443][PH=13][PH0=0.10][P=1.0e-100]			Simple_repeat	1		deep_intergenic	chr14	41261773	41261777	13	+
171148[gene=chr4_f_c3385][PH=13][PH0=0.01][P=1.0e-100]			LTR	1		deep_intergenic	chr4	142914462	142914469	13	+
66679[gene=chr11_f_c2949][PH=13][PH0=0.14][P=1.0e-100]			Low_complexity	1		deep_intergenic	chr11	53982055	53982059	13	+
91845[gene=17189][PH=13][PH0=0.01][P=6.8e-15]	17189	Mb				3'UTR	chr15	76846269	76846271	13	-
13646[gene=chr19_r_c181][PH=13][PH0=0.74][P=3.6e-09]						5'UTR	chr19	5842417	5842419	13	-
13868[gene=chr19_r_c181][PH=13][PH0=0.74][P=3.6e-09]						5'UTR	chr19	5843404	5843407	13	-
227141[gene=chr2_f_c4829][PH=13][PH0=0.01][P=1.0e-100]						intron	chr2	180121473	180121475	13	+
176775[gene=21957][PH=13][PH0=0.07][P=6.9e-15]	21957	Tnnt3				intron	chr7	149691589	149691591	13	+
83624[gene=235441][PH=13][PH0=0.02][P=1.0e-100]	235441	Usp3				intron	chr9	66417079	66417085	13	-
56501[gene=chr14_r_c2220][PH=12][PH0=0.02][P=1.0e-100]			snRNA	1		deep_intergenic	chr14	49621480	49621492	12	-
31046[gene=chr7_f_c2661][PH=12][PH0=0.04][P=1.0e-100]			SINE	1		deep_intergenic	chr7	35068355	35068356	12	+
86432[gene=chr11_f_c2949][PH=12][PH0=0.14][P=1.0e-100]	17879	Myh1	Simple_repeat	1		intron	chr11	67029639	67029640	12	+
81147[gene=chr14_f_c2443][PH=12][PH0=0.10][P=1.0e-100]			Simple_repeat	1		upstream_10k	chr14	66423447	66423463	12	+
84318[gene=13176][PH=12][PH0=0.01][P=1.0e-100]	13176	Dcc	Simple_repeat	1		intron	chr18	71583007	71583022	12	-
34872[gene=chr4_f_c223][PH=12][PH0=0.06][P=1.0e-100]			Simple_repeat	1		deep_intergenic	chr4	34907737	34907756	12	+
128915[gene=231637][PH=12][PH0=0.02][P=2.0e-14]	231637	Ssh1	Simple_repeat	1		intron	chr5	114396925	114396942	12	-
138596[gene=13048][PH=12][PH0=0.02][P=3.3e-14]	13048	Cux2	Simple_repeat	1		intron	chr5	122344548	122344566	12	-
159066[gene=chr5_f_c3682][PH=12][PH0=0.01][P=1.1e-14]	100929	Tyw1	Simple_repeat	1		intron	chr5	130734603	130734622	12	+
87173[gene=chr7_r_c3541][PH=12][PH0=0.08][P=1.0e-100]	29875	Iqgap1	Simple_repeat	1		intron	chr7	87863032	87863049	12	-
144887[gene=12554][PH=12][PH0=0.01][P=1.0e-100]	12554	Cdh13	Simple_repeat	1		intron	chr8	121371131	121371147	12	+
52727[gene=chr6_r_c915][PH=12][PH0=0.05][P=1.0e-100]			scRNA	1		5'UTR	chr6	47635322	47635324	12	-
52775[gene=chr6_r_c915][PH=12][PH0=0.05][P=1.0e-100]			scRNA	1		intron	chr6	47689922	47689926	12	-
52872[gene=chr6_r_c915][PH=12][PH0=0.05][P=1.0e-100]			scRNA	1		5'UTR	chr6	47702863	47702865	12	-
85530[gene=chr11_f_c2949][PH=12][PH0=0.14][P=1.0e-100]	17879	Myh1				intron	chr11	67017716	67017717	12	+
98638[gene=chr11_f_c2949][PH=12][PH0=0.14][P=1.0e-100]						downstream_10k||upstream_10k	chr11	72896584	72896593	12	+
72136[gene=chr12_r_c1240][PH=12][PH0=0.02][P=1.0e-100]						intron	chr12	70755098	70755099	12	-
12070[gene=chr19_r_c176][PH=12][PH0=0.01][P=1.0e-100]						downstream_10k	chr19	5834056	5834059	12	-
12302[gene=chr19_r_c176][PH=12][PH0=0.01][P=1.0e-100]						downstream_10k	chr19	5835583	5835586	12	-
13181[gene=chr19_r_c179][PH=12][PH0=0.01][P=1.0e-100]						downstream_10k	chr19	5840451	5840452	12	-
13576[gene=chr19_r_c181][PH=12][PH0=0.74][P=5.8e-08]						downstream_10k	chr19	5842232	5842238	12	-
13607[gene=chr19_r_c181][PH=12][PH0=0.74][P=5.8e-08]						5'UTR	chr19	5842307	5842310	12	-
14093[gene=chr19_r_c181][PH=12][PH0=0.74][P=5.8e-08]						5'UTR	chr19	5844293	5844299	12	-
227843[gene=chr2_f_c4829][PH=12][PH0=0.01][P=1.0e-100]						intron	chr2	180126408	180126412	12	+
228081[gene=chr2_f_c4829][PH=12][PH0=0.01][P=1.0e-100]						intron	chr2	180127982	180127988	12	+
228217[gene=chr2_f_c4829][PH=12][PH0=0.01][P=1.0e-100]						intron	chr2	180128900	180128908	12	+
114920[gene=chr2_r_c1176][PH=12][PH0=0.01][P=1.0e-100]	22138	Ttn				CDS||3'UTR	chr2	76803262	76803275	12	-
5514[gene=chr5_r_c88][PH=12][PH0=0.00][P=1.0e-100]						deep_intergenic	chr5	7177784	7177785	12	-
45106[gene=14199][PH=12][PH0=0.01][P=1.0e-100]	14199	Fhl1				3'UTR	chrX	54046217	54046219	12	+
98458[gene=83456][PH=11][PH0=0.02][P=2.5e-14]	83456	Mov10l1	snRNA	1		intron	chr15	88849743	88849745	11	+
15768[gene=403187][PH=11][PH0=0.00][P=1.0e-100]	403187	Opa3	snRNA	1		intron	chr7	19827497	19827509	11	+
117442[gene=chrX_f_c897][PH=11][PH0=0.01][P=1.0e-100]			snRNA	1		deep_intergenic	chrX	113772716	113772717	11	+
149727[gene=chr10_r_c1312][PH=11][PH0=0.03][P=2.6e-15]			Simple_repeat	1		deep_intergenic	chr10	122303742	122303761	11	-
142282[gene=chr11_f_c614][PH=11][PH0=0.11][P=2.4e-15]			Simple_repeat	1		deep_intergenic	chr11	100809995	100810008	11	+
239175[gene=226861][PH=11][PH0=0.02][P=1.0e-100]	226861	Hhat	Simple_repeat	1		intron	chr1	194484366	194484386	11	-
47584[gene=chr12_f_c906][PH=11][PH0=0.05][P=1.1e-15]			Simple_repeat	1		deep_intergenic	chr12	41620312	41620325	11	+
55275[gene=chr14_f_c2443][PH=11][PH0=0.10][P=1.0e-100]			Simple_repeat	1		deep_intergenic	chr14	46680237	46680257	11	+
13688[gene=chr16_f_c210][PH=11][PH0=0.00][P=1.0e-100]			Simple_repeat	1		upstream_10k	chr16	10832748	10832768	11	+
15832[gene=16210][PH=11][PH0=0.01][P=1.0e-100]	16210	Impact	Simple_repeat	1		intron	chr18	13146345	13146366	11	+
180061[gene=chr2_r_c1176][PH=11][PH0=0.01][P=1.0e-100]			Simple_repeat	1		deep_intergenic	chr2	128935217	128935233	11	-
164573[gene=chr2_f_c2061][PH=11][PH0=0.02][P=1.0e-100]			Simple_repeat	1		deep_intergenic	chr2	132727752	132727764	11	+
37548[gene=chr2_r_c887][PH=11][PH0=0.02][P=1.0e-100]			Simple_repeat	1		downstream_10k	chr2	30677544	30677560	11	-
174675[gene=chr2_f_c2061][PH=11][PH0=0.02][P=1.0e-100]			scRNA	1		deep_intergenic	chr2	140202358	140202362	11	+
52635[gene=chr6_r_c915][PH=11][PH0=0.05][P=1.0e-100]			scRNA	1		5'UTR	chr6	47622337	47622338	11	-
52837[gene=chr6_r_c915][PH=11][PH0=0.05][P=1.0e-100]			scRNA	1		intron	chr6	47698536	47698537	11	-
11998[gene=chr19_r_c176][PH=11][PH0=0.01][P=1.0e-100]						downstream_10k	chr19	5833479	5833482	11	-
13099[gene=chr19_r_c179][PH=11][PH0=0.01][P=1.0e-100]						downstream_10k	chr19	5839996	5839999	11	-
13904[gene=chr19_r_c181][PH=11][PH0=0.74][P=8.5e-07]						5'UTR	chr19	5843496	5843499	11	-
227718[gene=chr2_f_c4829][PH=11][PH0=0.01][P=1.0e-100]						intron	chr2	180125690	180125699	11	+
227981[gene=chr2_f_c4829][PH=11][PH0=0.01][P=1.0e-100]						intron	chr2	180127463	180127468	11	+
228535[gene=chr2_f_c4829][PH=11][PH0=0.01][P=1.0e-100]						intron	chr2	180130979	180130986	11	+
228842[gene=chr2_f_c4829][PH=11][PH0=0.01][P=1.0e-100]						intron	chr2	180132686	180132689	11	+
12120[gene=12350][PH=11][PH0=0.01][P=1.0e-100]	12350	Car3				3'UTR	chr3	14871933	14871934	11	+
45054[gene=14199][PH=11][PH0=0.01][P=1.0e-100]	14199	Fhl1				3'UTR	chrX	54046004	54046009	11	+
113159[gene=chr14_f_c2443][PH=10][PH0=0.10][P=3.3e-16]			snRNA	1		deep_intergenic	chr14	96844219	96844226	10	+
114700[gene=chr14_r_c2220][PH=10][PH0=0.02][P=1.0e-100]			snRNA	1		deep_intergenic	chr14	99751295	99751303	10	-
133676[gene=chr5_f_c3682][PH=10][PH0=0.01][P=1.1e-14]			snRNA	1		deep_intergenic	chr5	113473215	113473217	10	+
137075[gene=chr5_f_c3682][PH=10][PH0=0.01][P=1.1e-14]			snRNA	1		deep_intergenic	chr5	115939548	115939551	10	+
137107[gene=chr5_f_c3682][PH=10][PH0=0.01][P=1.1e-14]			snRNA	1		deep_intergenic	chr5	115940343	115940346	10	+
92622[gene=chr17_f_c2684][PH=10][PH0=0.08][P=2.6e-15]	16772	Lama1	SINE	1		intron	chr17	68073573	68073583	10	+
28850[gene=381626][PH=10][PH0=0.01][P=1.0e-100]	381626	Prr8	SINE	1		intron	chr5	28670810	28670813	10	+
151838[gene=chr6_r_c2768][PH=10][PH0=0.01][P=2.6e-15]			SINE	1		downstream_10k	chr6	124755358	124755359	10	-
151353[gene=chr10_f_c859][PH=10][PH0=0.02][P=1.0e-100]			Simple_repeat	1		deep_intergenic	chr10	120125386	120125388	10	+
151382[gene=chr11_f_c614][PH=10][PH0=0.11][P=1.9e-14]			Simple_repeat	1		deep_intergenic	chr11	106361983	106362000	10	+
2783[gene=chr12_f_c40][PH=10][PH0=0.07][P=8.1e-15]			Simple_repeat	1		deep_intergenic	chr12	4252424	4252438	10	+
91787[gene=chr2_r_c1176][PH=10][PH0=0.01][P=1.0e-100]	75422	Mettl5	Simple_repeat	1		intron	chr2	69711436	69711458	10	-
118856[gene=chr4_r_c983][PH=10][PH0=0.06][P=1.3e-14]			Simple_repeat	1		deep_intergenic	chr4	109661017	109661037	10	-
156297[gene=chr4_r_c983][PH=10][PH0=0.06][P=1.3e-14]			Simple_repeat	1		deep_intergenic	chr4	136855957	136855967	10	-
162364[gene=chr5_r_c3520][PH=10][PH0=0.02][P=1.0e-100]			Simple_repeat	1		deep_intergenic	chr5	136539371	136539388	10	-
88409[gene=chrX_r_c1730][PH=10][PH0=0.02][P=2.0e-15]			Simple_repeat	1		deep_intergenic	chrX	97638721	97638729	10	-
131645[gene=chr1_f_c2341][PH=10][PH0=0.03][P=1.0e-100]			scRNA	1		deep_intergenic	chr1	116540842	116540843	10	+
69307[gene=chr17_f_c2684][PH=10][PH0=0.08][P=2.6e-15]			scRNA	1		deep_intergenic	chr17	47197580	47197582	10	+
94150[gene=chr3_f_c1761][PH=10][PH0=0.02][P=1.0e-100]			scRNA	1		deep_intergenic	chr3	85603504	85603520	10	+
52691[gene=chr6_r_c915][PH=10][PH0=0.05][P=1.0e-100]			scRNA	1		5'UTR	chr6	47630994	47630997	10	-
52805[gene=chr6_r_c915][PH=10][PH0=0.05][P=1.0e-100]			scRNA	1		5'UTR	chr6	47694191	47694192	10	-
52931[gene=chr6_r_c915][PH=10][PH0=0.05][P=1.0e-100]			scRNA	1		deep_intergenic	chr6	47713295	47713297	10	-
108647[gene=chr10_r_c1312][PH=10][PH0=0.03][P=2.6e-15]	109272	8030451F13Rik				intron	chr10	87999830	87999833	10	-
152372[gene=chr11_f_c614][PH=10][PH0=0.11][P=1.9e-14]						deep_intergenic	chr11	107167547	107167556	10	+
165209[gene=chr11_r_c3908][PH=10][PH0=0.03][P=1.0e-100]						3'UTR	chr11	116199888	116199898	10	-
137863[gene=chr1_r_c2295][PH=10][PH0=0.05][P=1.0e-100]						5'UTR	chr1	120355750	120355751	10	-
184480[gene=chr1_f_c3400][PH=10][PH0=0.41][P=5.0e-08]						3'UTR	chr1	162966006	162966012	10	+
86130[gene=chr11_f_c2949][PH=10][PH0=0.14][P=5.5e-13]	17879	Myh1				intron	chr11	67025388	67025398	10	+
86881[gene=chr11_f_c2949][PH=10][PH0=0.14][P=5.5e-13]	17879	Myh1				CDS	chr11	67034068	67034071	10	+
87147[gene=chr11_f_c2949][PH=10][PH0=0.14][P=5.5e-13]	17879	Myh1				intron	chr11	67036830	67036839	10	+
141734[gene=chr12_f_c2498][PH=10][PH0=0.02][P=2.2e-14]						deep_intergenic	chr12	116628412	116628423	10	+
72169[gene=chr12_r_c1240][PH=10][PH0=0.02][P=1.0e-100]						intron	chr12	70755245	70755247	10	-
77631[gene=17901][PH=10][PH0=0.04][P=1.0e-100]	17901	Myl1				intron	chr1	66981511	66981515	10	-
14023[gene=chr19_r_c181][PH=10][PH0=0.74][P=1.1e-05]						5'UTR	chr19	5844030	5844031	10	-
14339[gene=chr19_r_c181][PH=10][PH0=0.74][P=1.1e-05]						5'UTR	chr19	5845240	5845242	10	-
189559[gene=228785][PH=10][PH0=0.01][P=1.8e-14]	228785	Mylk2				intron	chr2	152742115	152742117	10	+
227190[gene=chr2_f_c4829][PH=10][PH0=0.01][P=1.0e-100]						intron	chr2	180121857	180121858	10	+
227929[gene=chr2_f_c4829][PH=10][PH0=0.01][P=1.0e-100]						intron	chr2	180127092	180127093	10	+
228617[gene=chr2_f_c4829][PH=10][PH0=0.01][P=1.0e-100]						intron	chr2	180131386	180131393	10	+
66281[gene=chr2_r_c1176][PH=10][PH0=0.01][P=1.0e-100]	17996	Neb				intron	chr2	52010396	52010404	10	-
105650[gene=chr2_r_c1176][PH=10][PH0=0.01][P=1.0e-100]	22138	Ttn				CDS	chr2	76635395	76635400	10	-
106478[gene=chr2_r_c1176][PH=10][PH0=0.01][P=1.0e-100]	22138	Ttn				intron	chr2	76655355	76655360	10	-
108045[gene=chr2_r_c1176][PH=10][PH0=0.01][P=1.0e-100]	22138	Ttn				intron	chr2	76678676	76678677	10	-
110230[gene=chr2_r_c1176][PH=10][PH0=0.01][P=1.0e-100]	22138	Ttn				CDS	chr2	76709191	76709195	10	-
155569[gene=chr4_f_c347][PH=10][PH0=0.01][P=1.0e-100]	53608	Map3k6				intron	chr4	132805403	132805413	10	+
168483[gene=chr5_f_c3682][PH=10][PH0=0.01][P=1.1e-14]						downstream_10k||upstream_10k	chr5	138705072	138705077	10	+
156441[gene=chr7_f_c3335][PH=10][PH0=0.08][P=3.1e-14]						deep_intergenic	chr7	136171199	136171216	10	+
176538[gene=21957][PH=10][PH0=0.07][P=6.9e-15]	21957	Tnnt3				intron	chr7	149689624	149689628	10	+
176602[gene=21957][PH=10][PH0=0.07][P=6.9e-15]	21957	Tnnt3				intron	chr7	149690338	149690341	10	+
176998[gene=21957][PH=10][PH0=0.07][P=6.9e-15]	21957	Tnnt3				intron	chr7	149692745	149692751	10	+
177089[gene=21957][PH=10][PH0=0.07][P=6.9e-15]	21957	Tnnt3				intron	chr7	149693162	149693163	10	+
177434[gene=21957][PH=10][PH0=0.07][P=6.9e-15]	21957	Tnnt3				intron	chr7	149697531	149697532	10	+
148527[gene=11459][PH=10][PH0=0.02][P=1.0e-100]	11459	Acta1				3'UTR	chr8	126415700	126415710	10	-
148668[gene=11459][PH=10][PH0=0.02][P=1.0e-100]	11459	Acta1				CDS	chr8	126417580	126417582	10	-
44823[gene=14199][PH=10][PH0=0.01][P=1.0e-100]	14199	Fhl1				CDS	chrX	54044454	54044458	10	+
133916[gene=chr10_f_c859][PH=9][PH0=0.02][P=1.0e-100]			snRNA	1		deep_intergenic	chr10	104477361	104477363	9	+
133090[gene=chr11_f_c2949][PH=9][PH0=0.14][P=3.5e-11]			snRNA	1		deep_intergenic	chr11	94781081	94781089	9	+
130180[gene=chr11_r_c364][PH=9][PH0=0.02][P=8.5e-15]			snRNA	1		upstream_10k	chr11	95945077	95945078	9	-
170116[gene=chr5_f_c3682][PH=9][PH0=0.01][P=1.1e-14]			snRNA	1		deep_intergenic	chr5	139919608	139919609	9	+
161661[gene=chr11_f_c614][PH=9][PH0=0.11][P=1.2e-12]			SINE	0.05		downstream_10k	chr11	115112910	115112930	9	+
44651[gene=chr11_r_c274][PH=9][PH0=0.70][P=2.6e-05]			SINE	0.909091		deep_intergenic	chr11	36892386	36892397	9	-
109558[gene=chr2_r_c1176][PH=9][PH0=0.01][P=1.0e-100]	22138	Ttn	SINE	1		intron	chr2	76696410	76696412	9	-
46992[gene=192196][PH=9][PH0=0.01][P=1.0e-100]	192196	Luc7l2	SINE	1		3'UTR	chr6	38507776	38507781	9	+
21747[gene=chr10_f_c386][PH=9][PH0=0.02][P=1.1e-14]			Simple_repeat	1		deep_intergenic	chr10	19588775	19588797	9	+
101310[gene=chr11_r_c364][PH=9][PH0=0.02][P=8.5e-15]			Simple_repeat	1		deep_intergenic	chr11	77553022	77553040	9	-
110444[gene=chr11_f_c2949][PH=9][PH0=0.14][P=3.5e-11]	18015	Nf1	Simple_repeat	0.608696		intron	chr11	79192118	79192141	9	+
48452[gene=171286][PH=9][PH0=0.02][P=1.0e-100]	171286	Slc12a8	Simple_repeat	1		intron	chr16	33583401	33583420	9	+
69945[gene=72117][PH=9][PH0=0.00][P=1.0e-100]	72117	Nat13	Simple_repeat	1		intron	chr16	44144779	44144801	9	+
41512[gene=chr17_r_c28][PH=9][PH0=0.01][P=1.0e-100]			Simple_repeat	1		deep_intergenic	chr17	33226162	33226179	9	-
38357[gene=chr2_f_c985][PH=9][PH0=0.07][P=2.0e-13]			Simple_repeat	1		deep_intergenic	chr2	30690245	30690266	9	+
111980[gene=chr8_r_c1528][PH=9][PH0=0.02][P=1.0e-100]			Simple_repeat	1		upstream_10k	chr8	96623401	96623422	9	-
68918[gene=chr14_r_c2220][PH=9][PH0=0.02][P=1.0e-100]			scRNA	1		deep_intergenic	chr14	59692504	59692506	9	-
152802[gene=chr4_f_c347][PH=9][PH0=0.01][P=1.0e-100]	66464	Taf12	scRNA	1		intron	chr4	131837271	131837286	9	+
52666[gene=chr6_r_c915][PH=9][PH0=0.05][P=2.5e-14]			scRNA	1		5'UTR	chr6	47626691	47626692	9	-
11929[gene=chr13_r_c2460][PH=9][PH0=0.03][P=1.0e-100]			LTR	1		deep_intergenic	chr13	12764918	12764922	9	-
30998[gene=chr2_f_c985][PH=9][PH0=0.07][P=2.0e-13]	140858	Wdr5	LTR	1		intron	chr2	27257482	27257493	9	+
99858[gene=chr4_r_c983][PH=9][PH0=0.06][P=5.2e-14]			LTR	1		deep_intergenic	chr4	94666070	94666081	9	-
111480[gene=chr2_r_c1176][PH=9][PH0=0.01][P=1.0e-100]	22138	Ttn	Low_complexity	1		intron	chr2	76735917	76735930	9	-
21287[gene=chr4_f_c223][PH=9][PH0=0.06][P=2.3e-14]			Low_complexity	1		CDS	chr4	21801387	21801388	9	+
165760[gene=chr11_f_c614][PH=9][PH0=0.11][P=1.2e-12]	217351	Tnrc6c	LINE	1		3'UTR	chr11	117623890	117623913	9	+
63973[gene=18575][PH=9][PH0=0.01][P=1.0e-100]	18575	Pde1c	LINE	1		intron	chr6	56190552	56190560	9	-
107534[gene=chr2_r_c1176][PH=9][PH0=0.01][P=1.0e-100]	22138	Ttn	DNA	1		intron	chr2	76672412	76672416	9	-
108857[gene=chr10_r_c1312][PH=9][PH0=0.03][P=2.6e-15]	109272	8030451F13Rik				intron	chr10	88002760	88002764	9	-
85367[gene=chr11_f_c2949][PH=9][PH0=0.14][P=3.5e-11]	17879	Myh1				intron	chr11	67016206	67016221	9	+
85626[gene=chr11_f_c2949][PH=9][PH0=0.14][P=3.5e-11]	17879	Myh1				intron	chr11	67018857	67018859	9	+
19134[gene=chr1_f_c295][PH=9][PH0=0.07][P=4.3e-15]						deep_intergenic	chr1	20660883	20660884	9	+
19856[gene=chr1_f_c295][PH=9][PH0=0.07][P=4.3e-15]	74229	Paqr8				intron	chr1	20892715	20892723	9	+
72188[gene=chr12_r_c1240][PH=9][PH0=0.02][P=1.0e-100]						intron	chr12	70755295	70755297	9	-
119254[gene=chr14_r_c2249][PH=9][PH0=0.01][P=6.6e-15]						upstream_10k	chr14	103390810	103390820	9	-
115116[gene=chr14_f_c2443][PH=9][PH0=0.10][P=4.0e-14]						deep_intergenic	chr14	98928545	98928556	9	+
11410[gene=chr19_r_c174][PH=9][PH0=0.01][P=1.0e-100]						deep_intergenic	chr19	5830079	5830082	9	-
11562[gene=chr19_r_c175][PH=9][PH0=0.01][P=1.0e-100]						deep_intergenic	chr19	5831147	5831150	9	-
12117[gene=chr19_r_c176][PH=9][PH0=0.01][P=1.0e-100]						downstream_10k	chr19	5834377	5834383	9	-
12387[gene=chr19_r_c177][PH=9][PH0=0.01][P=1.0e-100]						downstream_10k	chr19	5836073	5836080	9	-
12507[gene=chr19_r_c178][PH=9][PH0=0.01][P=1.0e-100]						downstream_10k	chr19	5836770	5836772	9	-
12539[gene=chr19_r_c178][PH=9][PH0=0.01][P=1.0e-100]						downstream_10k	chr19	5836882	5836898	9	-
13145[gene=chr19_r_c179][PH=9][PH0=0.01][P=1.0e-100]						downstream_10k	chr19	5840316	5840317	9	-
13536[gene=chr19_r_c181][PH=9][PH0=0.74][P=1.4e-04]						downstream_10k	chr19	5842088	5842097	9	-
13561[gene=chr19_r_c181][PH=9][PH0=0.74][P=1.4e-04]						downstream_10k	chr19	5842193	5842201	9	-
13798[gene=chr19_r_c181][PH=9][PH0=0.74][P=1.4e-04]						5'UTR	chr19	5843132	5843134	9	-
13846[gene=chr19_r_c181][PH=9][PH0=0.74][P=1.4e-04]						5'UTR	chr19	5843324	5843326	9	-
14116[gene=chr19_r_c181][PH=9][PH0=0.74][P=1.4e-04]						5'UTR	chr19	5844343	5844345	9	-
227377[gene=chr2_f_c4829][PH=9][PH0=0.01][P=1.0e-100]						intron	chr2	180123486	180123492	9	+
228370[gene=chr2_f_c4829][PH=9][PH0=0.01][P=1.0e-100]						intron	chr2	180129936	180129943	9	+
228673[gene=chr2_f_c4829][PH=9][PH0=0.01][P=1.0e-100]						intron	chr2	180131619	180131624	9	+
228701[gene=chr2_f_c4829][PH=9][PH0=0.01][P=1.0e-100]						intron	chr2	180131734	180131737	9	+
228740[gene=chr2_f_c4829][PH=9][PH0=0.01][P=1.0e-100]						intron	chr2	180131956	180131958	9	+
33893[gene=chr2_r_c887][PH=9][PH0=0.02][P=1.0e-100]						deep_intergenic	chr2	27395422	27395429	9	-
102829[gene=chr2_r_c1176][PH=9][PH0=0.01][P=1.0e-100]	22138	Ttn				CDS	chr2	76577108	76577115	9	-
107218[gene=chr2_r_c1176][PH=9][PH0=0.01][P=1.0e-100]	22138	Ttn				intron	chr2	76667519	76667528	9	-
107498[gene=chr2_r_c1176][PH=9][PH0=0.01][P=1.0e-100]	22138	Ttn				intron	chr2	76672264	76672272	9	-
107585[gene=chr2_r_c1176][PH=9][PH0=0.01][P=1.0e-100]	22138	Ttn				intron	chr2	76672716	76672718	9	-
107833[gene=chr2_r_c1176][PH=9][PH0=0.01][P=1.0e-100]	22138	Ttn				intron	chr2	76676008	76676015	9	-
108353[gene=chr2_r_c1176][PH=9][PH0=0.01][P=1.0e-100]	22138	Ttn				intron	chr2	76681887	76681890	9	-
109927[gene=chr2_r_c1176][PH=9][PH0=0.01][P=1.0e-100]	22138	Ttn				CDS	chr2	76701706	76701713	9	-
114490[gene=chr2_r_c1176][PH=9][PH0=0.01][P=1.0e-100]	22138	Ttn				intron	chr2	76789265	76789274	9	-
139988[gene=99586][PH=9][PH0=0.01][P=1.0e-100]	99586	Dpyd				intron	chr3	118301372	118301383	9	+
74762[gene=chr4_f_c347][PH=9][PH0=0.01][P=1.0e-100]						deep_intergenic	chr4	67908401	67908413	9	+
147167[gene=chr7_r_c3541][PH=9][PH0=0.08][P=3.4e-13]	11937	Atp2a1				intron	chr7	133604907	133604909	9	-
152859[gene=chr7_f_c3335][PH=9][PH0=0.08][P=1.0e-12]	17907	Mylpf				3'UTR	chr7	134357733	134357735	9	+
176698[gene=21957][PH=9][PH0=0.07][P=8.9e-14]	21957	Tnnt3				intron	chr7	149690762	149690768	9	+
177039[gene=21957][PH=9][PH0=0.07][P=8.9e-14]	21957	Tnnt3				intron	chr7	149692925	149692940	9	+
177054[gene=21957][PH=9][PH0=0.07][P=8.9e-14]	21957	Tnnt3				intron	chr7	149692970	149692974	9	+
177409[gene=21957][PH=9][PH0=0.07][P=8.9e-14]	21957	Tnnt3				CDS	chr7	149697241	149697244	9	+
169449[gene=chr7_r_c4059][PH=9][PH0=0.01][P=1.0e-100]						3'UTR	chr7	149740033	149740038	9	-
60015[gene=chr12_f_c906][PH=8][PH0=0.05][P=8.5e-14]			snRNA	1		deep_intergenic	chr12	53704829	53704831	8	+
113836[gene=chr12_f_c550][PH=8][PH0=0.03][P=1.2e-15]			snRNA	1		deep_intergenic	chr12	96858079	96858081	8	+
162345[gene=chr2_r_c1176][PH=8][PH0=0.01][P=1.0e-100]			snRNA	1		deep_intergenic	chr2	116793788	116793801	8	-
175397[gene=chr2_r_c1176][PH=8][PH0=0.01][P=1.0e-100]	75823	4930525F21Rik	snRNA	1		intron	chr2	125935702	125935705	8	-
55914[gene=chr5_r_c1764][PH=8][PH0=0.03][P=1.2e-15]			snRNA	1		deep_intergenic	chr5	50681668	50681670	8	-
86307[gene=chr10_f_c1425][PH=8][PH0=0.03][P=6.4e-15]			SINE	0.521739		intron	chr10	66642758	66642781	8	+
17014[gene=chr11_f_c2949][PH=8][PH0=0.14][P=2.0e-09]	103784	Wdr92	SINE	1		intron	chr11	17121492	17121493	8	+
77008[gene=17901][PH=8][PH0=0.04][P=2.2e-13]	17901	Myl1	SINE	0.222222		intron	chr1	66973865	66973874	8	-
176144[gene=chr5_f_c3778][PH=8][PH0=0.09][P=4.2e-12]	15467	Eif2ak1	SINE	1		intron	chr5	144638837	144638852	8	+
161580[gene=54343][PH=8][PH0=0.01][P=1.0e-100]	54343	Atf7ip	SINE	1		intron	chr6	136494734	136494754	8	+
139134[gene=chr7_r_c3541][PH=8][PH0=0.08][P=3.3e-11]			SINE	0.2		downstream_10k	chr7	127162636	127162651	8	-
177130[gene=21957][PH=8][PH0=0.07][P=9.8e-12]	21957	Tnnt3	SINE	1		intron	chr7	149693447	149693453	8	+
111005[gene=chrX_r_c877][PH=8][PH0=0.02][P=1.0e-100]			SINE	1		deep_intergenic	chrX	120637277	120637283	8	-
104197[gene=chr10_f_c859][PH=8][PH0=0.02][P=1.0e-100]			Simple_repeat	1		upstream_10k	chr10	80387408	80387430	8	+
219555[gene=chr1_f_c4240][PH=8][PH0=0.21][P=3.9e-08]			Simple_repeat	0.809524		downstream_10k	chr1	192769658	192769679	8	+
40986[gene=chr13_r_c2460][PH=8][PH0=0.03][P=2.8e-15]			Simple_repeat	1		deep_intergenic	chr13	34953121	34953127	8	-
65877[gene=chr13_r_c2460][PH=8][PH0=0.03][P=2.8e-15]			Simple_repeat	1		downstream_10k	chr13	53555087	53555097	8	-
90959[gene=chr14_f_c2443][PH=8][PH0=0.10][P=3.4e-12]			Simple_repeat	1		deep_intergenic	chr14	75245969	75245984	8	+
113028[gene=110213][PH=8][PH0=0.02][P=1.6e-14]	110213	Tegt	Simple_repeat	1		intron	chr15	99225085	99225106	8	+
48898[gene=77446][PH=8][PH0=0.01][P=1.0e-100]	77446	Heg1	Simple_repeat	1		intron	chr16	33723251	33723274	8	+
5173[gene=21417][PH=8][PH0=0.01][P=4.5e-14]	21417	Zeb1	Simple_repeat	1		intron	chr18	5604625	5604638	8	+
195737[gene=228829][PH=8][PH0=0.01][P=1.0e-100]	228829	Phf20	Simple_repeat	0.583333		3'UTR	chr2	156097306	156097330	8	+
228776[gene=chr2_f_c4829][PH=8][PH0=0.01][P=1.0e-100]			Simple_repeat	1		intron	chr2	180132276	180132280	8	+
89293[gene=70762][PH=8][PH0=0.02][P=1.0e-100]	70762	Dclk2	Simple_repeat	1		intron	chr3	86646141	86646153	8	-
135926[gene=chr4_r_c983][PH=8][PH0=0.06][P=5.5e-12]	11426	Macf1	Simple_repeat	1		intron	chr4	123208609	123208631	8	-
169387[gene=chr7_r_c4059][PH=8][PH0=0.01][P=1.0e-100]			Simple_repeat	1		intron	chr7	149739574	149739593	8	-
85756[gene=chr7_r_c3541][PH=8][PH0=0.08][P=3.3e-11]			Simple_repeat	1		deep_intergenic	chr7	87213555	87213577	8	-
145773[gene=chr11_r_c958][PH=8][PH0=0.02][P=1.0e-100]			scRNA	1		deep_intergenic	chr11	104779042	104779043	8	-
36672[gene=chr14_f_c806][PH=8][PH0=0.02][P=4.1e-15]	238988	Erc2	scRNA	1		intron	chr14	28959120	28959130	8	+
78533[gene=208650][PH=8][PH0=0.01][P=1.0e-100]	208650	Cblb	scRNA	1		intron	chr16	52058592	52058596	8	+
138735[gene=chr2_f_c2061][PH=8][PH0=0.02][P=1.0e-100]	14260	Fmn1	scRNA	1		intron	chr2	113513090	113513092	8	+
92035[gene=chr4_f_c347][PH=8][PH0=0.01][P=1.0e-100]			scRNA	1		deep_intergenic	chr4	86124485	86124486	8	+
53543[gene=chr6_f_c866][PH=8][PH0=0.02][P=2.6e-15]			scRNA	1		deep_intergenic	chr6	43286288	43286293	8	+
52566[gene=chr6_r_c915][PH=8][PH0=0.05][P=3.2e-12]			scRNA	1		5'UTR	chr6	47609353	47609354	8	-
52596[gene=chr6_r_c915][PH=8][PH0=0.05][P=3.2e-12]			scRNA	1		5'UTR	chr6	47613717	47613718	8	-
91474[gene=66660][PH=8][PH0=0.01][P=4.9e-14]	66660	Sltm	scRNA	1		intron	chr9	70402492	70402498	8	+
150647[gene=chrX_f_c897][PH=8][PH0=0.01][P=1.0e-100]			scRNA	1		deep_intergenic	chrX	149269754	149269774	8	+
56239[gene=chr4_f_c347][PH=8][PH0=0.01][P=1.0e-100]			Other	1		deep_intergenic	chr4	52528451	52528467	8	+
142694[gene=17758][PH=8][PH0=0.01][P=1.0e-100]	17758	Mtap4	LTR	1		intron	chr9	109945205	109945206	8	+
7721[gene=chr11_f_c2949][PH=8][PH0=0.14][P=2.0e-09]			LINE	1		deep_intergenic	chr11	8087741	8087757	8	+
7567[gene=chr13_r_c2460][PH=8][PH0=0.03][P=2.8e-15]			LINE	1		deep_intergenic	chr13	9833572	9833578	8	-
12864[gene=chr19_r_c179][PH=8][PH0=0.01][P=1.0e-100]			LINE	1		downstream_10k	chr19	5838731	5838736	8	-
86633[gene=chr3_f_c1761][PH=8][PH0=0.02][P=1.0e-100]			LINE	1		deep_intergenic	chr3	78651024	78651047	8	+
52837[gene=chr8_f_c1436][PH=8][PH0=0.02][P=1.0e-100]			LINE	1		deep_intergenic	chr8	48460542	48460553	8	+
97637[gene=chr10_f_c859][PH=8][PH0=0.02][P=1.0e-100]	74392	Specc1l				intron	chr10	74727521	74727532	8	+
108892[gene=chr10_r_c1312][PH=8][PH0=0.03][P=5.0e-15]	109272	8030451F13Rik				intron	chr10	88003177	88003182	8	-
85440[gene=chr11_f_c2949][PH=8][PH0=0.14][P=2.0e-09]	17879	Myh1				intron	chr11	67016937	67016947	8	+
85801[gene=chr11_f_c2949][PH=8][PH0=0.14][P=2.0e-09]	17879	Myh1				intron	chr11	67022076	67022079	8	+
85871[gene=chr11_f_c2949][PH=8][PH0=0.14][P=2.0e-09]	17879	Myh1				intron	chr11	67022995	67023003	8	+
86074[gene=chr11_f_c2949][PH=8][PH0=0.14][P=2.0e-09]	17879	Myh1				CDS	chr11	67024988	67024990	8	+
196645[gene=12847][PH=8][PH0=0.02][P=1.0e-100]	12847	Copa				intron	chr1	174032912	174032922	8	+
42171[gene=chr14_r_c2220][PH=8][PH0=0.02][P=1.0e-100]	24131	Ldb3				intron	chr14	35381249	35381252	8	-
42670[gene=chr14_r_c2220][PH=8][PH0=0.02][P=1.0e-100]	24131	Ldb3				intron	chr14	35389465	35389467	8	-
42849[gene=chr14_r_c2220][PH=8][PH0=0.02][P=1.0e-100]	24131	Ldb3				intron	chr14	35391112	35391115	8	-
82863[gene=110253][PH=8][PH0=0.01][P=1.0e-100]	110253	Triobp				intron	chr15	78807558	78807565	8	+
68724[gene=56490][PH=8][PH0=0.01][P=1.0e-100]	56490	Zbtb20				intron	chr16	43623814	43623818	8	+
77930[gene=17901][PH=8][PH0=0.04][P=2.2e-13]	17901	Myl1				intron	chr1	66984805	66984808	8	-
12276[gene=chr19_r_c176][PH=8][PH0=0.01][P=1.0e-100]						downstream_10k	chr19	5835425	5835433	8	-
13123[gene=chr19_r_c179][PH=8][PH0=0.01][P=1.0e-100]						downstream_10k	chr19	5840129	5840130	8	-
13722[gene=chr19_r_c181][PH=8][PH0=0.74][P=1.4e-03]						5'UTR	chr19	5842727	5842735	8	-
14153[gene=chr19_r_c181][PH=8][PH0=0.74][P=1.4e-03]						5'UTR	chr19	5844554	5844561	8	-
14193[gene=chr19_r_c181][PH=8][PH0=0.74][P=1.4e-03]						5'UTR	chr19	5844742	5844752	8	-
14238[gene=chr19_r_c181][PH=8][PH0=0.74][P=1.4e-03]						5'UTR	chr19	5844950	5844953	8	-
218553[gene=56190][PH=8][PH0=0.01][P=1.1e-14]	56190	Rbm38				intron	chr2	172858218	172858228	8	+
227104[gene=chr2_f_c4829][PH=8][PH0=0.01][P=1.0e-100]						intron	chr2	180121332	180121334	8	+
227508[gene=chr2_f_c4829][PH=8][PH0=0.01][P=1.0e-100]						intron	chr2	180124522	180124525	8	+
227566[gene=chr2_f_c4829][PH=8][PH0=0.01][P=1.0e-100]						intron	chr2	180124906	180124917	8	+
227878[gene=chr2_f_c4829][PH=8][PH0=0.01][P=1.0e-100]						intron	chr2	180126884	180126889	8	+
228254[gene=chr2_f_c4829][PH=8][PH0=0.01][P=1.0e-100]						intron	chr2	180129103	180129110	8	+
228464[gene=chr2_f_c4829][PH=8][PH0=0.01][P=1.0e-100]						intron	chr2	180130339	180130344	8	+
58771[gene=chr2_r_c1176][PH=8][PH0=0.01][P=1.0e-100]	24136	Zeb2				intron	chr2	44957037	44957040	8	-
66003[gene=chr2_r_c1176][PH=8][PH0=0.01][P=1.0e-100]	17996	Neb				intron	chr2	52007349	52007366	8	-
66040[gene=chr2_r_c1176][PH=8][PH0=0.01][P=1.0e-100]	17996	Neb				intron	chr2	52007566	52007569	8	-
66151[gene=chr2_r_c1176][PH=8][PH0=0.01][P=1.0e-100]	17996	Neb				intron	chr2	52008859	52008861	8	-
69517[gene=chr2_r_c1176][PH=8][PH0=0.01][P=1.0e-100]	17996	Neb				CDS	chr2	52146748	52146750	8	-
70528[gene=chr2_r_c1176][PH=8][PH0=0.01][P=1.0e-100]	17996	Neb				intron	chr2	52178284	52178296	8	-
102110[gene=chr2_r_c1176][PH=8][PH0=0.01][P=1.0e-100]	22138	Ttn				CDS	chr2	76558898	76558910	8	-
104464[gene=chr2_r_c1176][PH=8][PH0=0.01][P=1.0e-100]	22138	Ttn				CDS	chr2	76605625	76605628	8	-
106893[gene=chr2_r_c1176][PH=8][PH0=0.01][P=1.0e-100]	22138	Ttn				intron	chr2	76662725	76662727	8	-
107665[gene=chr2_r_c1176][PH=8][PH0=0.01][P=1.0e-100]	22138	Ttn				intron	chr2	76673590	76673601	8	-
108084[gene=chr2_r_c1176][PH=8][PH0=0.01][P=1.0e-100]	22138	Ttn				intron	chr2	76679007	76679016	8	-
108557[gene=chr2_r_c1176][PH=8][PH0=0.01][P=1.0e-100]	22138	Ttn				intron	chr2	76684335	76684347	8	-
108755[gene=chr2_r_c1176][PH=8][PH0=0.01][P=1.0e-100]	22138	Ttn				intron	chr2	76687440	76687444	8	-
108903[gene=chr2_r_c1176][PH=8][PH0=0.01][P=1.0e-100]	22138	Ttn				intron	chr2	76688903	76688911	8	-
108984[gene=chr2_r_c1176][PH=8][PH0=0.01][P=1.0e-100]	22138	Ttn				CDS	chr2	76690164	76690167	8	-
109254[gene=chr2_r_c1176][PH=8][PH0=0.01][P=1.0e-100]	22138	Ttn				intron	chr2	76693396	76693402	8	-
110639[gene=chr2_r_c1176][PH=8][PH0=0.01][P=1.0e-100]	22138	Ttn				intron	chr2	76720461	76720474	8	-
111446[gene=chr2_r_c1176][PH=8][PH0=0.01][P=1.0e-100]	22138	Ttn				CDS	chr2	76735784	76735786	8	-
111547[gene=chr2_r_c1176][PH=8][PH0=0.01][P=1.0e-100]	22138	Ttn				CDS	chr2	76736585	76736595	8	-
111894[gene=chr2_r_c1176][PH=8][PH0=0.01][P=1.0e-100]	22138	Ttn				CDS	chr2	76741319	76741320	8	-
111905[gene=chr2_r_c1176][PH=8][PH0=0.01][P=1.0e-100]	22138	Ttn				CDS	chr2	76741365	76741373	8	-
112364[gene=chr2_r_c1176][PH=8][PH0=0.01][P=1.0e-100]	22138	Ttn				intron	chr2	76750184	76750185	8	-
112588[gene=chr2_r_c1176][PH=8][PH0=0.01][P=1.0e-100]	22138	Ttn				intron	chr2	76752780	76752790	8	-
112750[gene=chr2_r_c1176][PH=8][PH0=0.01][P=1.0e-100]	22138	Ttn				intron	chr2	76756106	76756119	8	-
113228[gene=chr2_r_c1176][PH=8][PH0=0.01][P=1.0e-100]	22138	Ttn				intron	chr2	76762951	76762954	8	-
114740[gene=chr2_r_c1176][PH=8][PH0=0.01][P=1.0e-100]	22138	Ttn				intron	chr2	76800737	76800748	8	-
115365[gene=chr2_r_c1176][PH=8][PH0=0.01][P=1.0e-100]	22138	Ttn				intron	chr2	76810936	76810942	8	-
69550[gene=16649][PH=8][PH0=0.02][P=2.3e-14]	16649	Kpna4				intron	chr3	68889257	68889264	8	-
98273[gene=chr3_f_c1761][PH=8][PH0=0.02][P=1.0e-100]	17261	Mef2d				intron	chr3	87950799	87950808	8	+
147782[gene=chr4_r_c983][PH=8][PH0=0.06][P=5.5e-12]						upstream_10k	chr4	131826108	131826109	8	-
157938[gene=chr4_f_c3385][PH=8][PH0=0.01][P=1.0e-100]	27981	D4Wsu53e				intron	chr4	134481798	134481800	8	+
91405[gene=chr4_f_c347][PH=8][PH0=0.01][P=1.0e-100]						deep_intergenic	chr4	85620441	85620452	8	+
22874[gene=chr5_r_c360][PH=8][PH0=0.03][P=1.1e-16]						intron	chr5	22932420	22932426	8	-
22986[gene=chr5_r_c360][PH=8][PH0=0.03][P=1.1e-16]						intron	chr5	22933760	22933763	8	-
102939[gene=chr5_f_c3682][PH=8][PH0=0.01][P=1.1e-14]	54403	Slc4a4				intron	chr5	89561270	89561280	8	+
57737[gene=53379][PH=8][PH0=0.02][P=1.0e-100]	53379	Hnrnpa2b1				intron	chr6	51413357	51413361	8	-
80429[gene=232087][PH=8][PH0=0.01][P=1.0e-100]	232087	Mat2a				3'UTR	chr6	72384896	72384899	8	-
146420[gene=chr7_r_c3541][PH=8][PH0=0.08][P=3.3e-11]	11937	Atp2a1				3'UTR	chr7	133589510	133589515	8	-
176835[gene=21957][PH=8][PH0=0.07][P=9.8e-12]	21957	Tnnt3				intron	chr7	149691801	149691813	8	+
177314[gene=21957][PH=8][PH0=0.07][P=9.8e-12]	21957	Tnnt3				intron	chr7	149695963	149695966	8	+
177519[gene=21957][PH=8][PH0=0.07][P=9.8e-12]	21957	Tnnt3				intron	chr7	149698834	149698851	8	+
177613[gene=21957][PH=8][PH0=0.07][P=9.8e-12]	21957	Tnnt3				intron	chr7	149699660	149699661	8	+
45199[gene=chr7_r_c3541][PH=8][PH0=0.08][P=3.3e-11]						deep_intergenic	chr7	50707668	50707678	8	-
49466[gene=chr8_f_c1436][PH=8][PH0=0.02][P=1.0e-100]	53318	Pdlim3				intron	chr8	46990685	46990688	8	+
78553[gene=74166][PH=8][PH0=0.01][P=1.3e-14]	74166	Tmem38a				intron	chr8	75108036	75108038	8	+
44451[gene=chr9_r_c80][PH=8][PH0=0.07][P=2.0e-11]						deep_intergenic	chr9	43122380	43122390	8	-
85638[gene=22003][PH=8][PH0=0.03][P=4.1e-14]	22003	Tpm1				intron	chr9	66894159	66894168	8	-
95540[gene=17999][PH=8][PH0=0.02][P=1.0e-100]	17999	Nedd4				intron	chr9	72514322	72514323	8	+
44444[gene=14199][PH=8][PH0=0.01][P=1.0e-100]	14199	Fhl1				intron	chrX	54036861	54036867	8	+
45131[gene=14199][PH=8][PH0=0.01][P=1.0e-100]	14199	Fhl1				3'UTR	chrX	54046318	54046328	8	+
93091[gene=chr10_f_c1425][PH=7][PH0=0.03][P=6.9e-13]			snRNA	1		intron	chr10	70344903	70344904	7	+
177759[gene=chr1_f_c2341][PH=7][PH0=0.03][P=1.2e-12]			snRNA	1		deep_intergenic	chr1	157801758	157801761	7	+
78740[gene=chr11_r_c364][PH=7][PH0=0.02][P=3.4e-13]			snRNA	1		upstream_10k	chr11	61749997	61749999	7	-
200679[gene=26909][PH=7][PH0=0.01][P=3.5e-14]	26909	Exo1	snRNA	1		intron	chr1	177834727	177834729	7	+
55992[gene=chr12_f_c906][PH=7][PH0=0.05][P=1.1e-11]			snRNA	1		deep_intergenic	chr12	50110926	50110937	7	+
68308[gene=chr12_f_c550][PH=7][PH0=0.03][P=1.9e-13]			snRNA	1		deep_intergenic	chr12	60141410	60141423	7	+
15082[gene=chr13_r_c2460][PH=7][PH0=0.03][P=2.6e-13]			snRNA	1		deep_intergenic	chr13	16132931	16132940	7	-
37355[gene=12593][PH=7][PH0=0.01][P=5.1e-14]	12593	Cdyl	snRNA	1		intron	chr13	35754079	35754093	7	+
65104[gene=chr14_f_c2443][PH=7][PH0=0.10][P=2.5e-10]			snRNA	1		deep_intergenic	chr14	52962496	52962505	7	+
14733[gene=chr17_r_c1][PH=7][PH0=0.08][P=9.6e-10]			snRNA	1		deep_intergenic	chr17	13624948	13624950	7	-
134525[gene=chr2_f_c2061][PH=7][PH0=0.02][P=9.5e-14]			snRNA	1		deep_intergenic	chr2	110058203	110058213	7	+
8632[gene=chr7_r_c3541][PH=7][PH0=0.08][P=2.8e-09]			snRNA	1		deep_intergenic	chr7	12552537	12552549	7	-
119102[gene=12400][PH=7][PH0=0.01][P=1.0e-100]	12400	Cbfb	snRNA	1		intron	chr8	107696447	107696449	7	+
107494[gene=chr8_r_c1528][PH=7][PH0=0.02][P=8.9e-14]			snRNA	1		deep_intergenic	chr8	92113383	92113385	7	-
86475[gene=chr11_f_c2949][PH=7][PH0=0.14][P=9.6e-08]	17879	Myh1	SINE	1		intron	chr11	67029834	67029835	7	+
173215[gene=63958][PH=7][PH0=0.02][P=3.5e-13]	63958	Ube4b	SINE	1		intron	chr4	148736861	148736872	7	-
158776[gene=16636][PH=7][PH0=0.02][P=3.7e-13]	16637	Klra6	SINE	1		intron	chr6	129971055	129971065	7	-
49131[gene=chr8_f_c1436][PH=7][PH0=0.02][P=6.9e-15]	53318	Pdlim3	SINE	1		3'UTR	chr8	46986229	46986233	7	+
85488[gene=22003][PH=7][PH0=0.03][P=2.5e-12]	22003	Tpm1	SINE	1		intron	chr9	66892285	66892290	7	-
111312[gene=chrX_r_c877][PH=7][PH0=0.02][P=3.5e-14]			SINE	1		deep_intergenic	chrX	121080120	121080135	7	-
147853[gene=chr10_f_c859][PH=7][PH0=0.02][P=1.4e-14]			Simple_repeat	1		downstream_10k	chr10	116483869	116483892	7	+
26705[gene=chr10_f_c1425][PH=7][PH0=0.03][P=6.9e-13]	76306	1110021L09Rik	Simple_repeat	1		intron	chr10	23531490	23531514	7	+
76279[gene=chr10_r_c463][PH=7][PH0=0.01][P=1.0e-100]	72320	2510003E04Rik	Simple_repeat	1		intron	chr10	62005597	62005614	7	-
91077[gene=chr10_r_c976][PH=7][PH0=0.03][P=1.4e-12]			Simple_repeat	1		deep_intergenic	chr10	74592924	74592945	7	-
142972[gene=69634][PH=7][PH0=0.03][P=1.7e-12]	69634	Clybl	Simple_repeat	1		intron	chr14	122627967	122627985	7	+
74219[gene=chr14_f_c2443][PH=7][PH0=0.10][P=2.5e-10]			Simple_repeat	1		upstream_10k	chr14	61316562	61316583	7	+
69455[gene=chr17_f_c2684][PH=7][PH0=0.08][P=4.3e-10]	224829	Trerf1	Simple_repeat	1		intron	chr17	47300966	47300990	7	+
88983[gene=chr1_f_c295][PH=7][PH0=0.07][P=4.5e-11]			Simple_repeat	1		deep_intergenic	chr1	77518172	77518194	7	+
38419[gene=225363][PH=7][PH0=0.01][P=2.3e-14]	225363	Etf1	Simple_repeat	1		intron	chr18	35073518	35073539	7	-
198901[gene=329547][PH=7][PH0=0.03][P=2.1e-12]	329547	Bpi	Simple_repeat	1		intron	chr2	158098153	158098166	7	+
32805[gene=chr2_f_c985][PH=7][PH0=0.07][P=2.5e-09]			Simple_repeat	1		deep_intergenic	chr2	28289745	28289768	7	+
111799[gene=chr2_f_c2061][PH=7][PH0=0.02][P=9.5e-14]			Simple_repeat	1		deep_intergenic	chr2	90492606	90492630	7	+
91767[gene=53868][PH=7][PH0=0.02][P=1.5e-14]	53868	Rab25	Simple_repeat	1		intron	chr3	88351509	88351530	7	-
98417[gene=76742][PH=7][PH0=0.01][P=7.7e-14]	76742	Snx27	Simple_repeat	1		intron	chr3	94375940	94375964	7	-
62778[gene=chr4_f_c347][PH=7][PH0=0.01][P=1.0e-100]			Simple_repeat	1		deep_intergenic	chr4	57374635	57374659	7	+
107351[gene=chr4_f_c347][PH=7][PH0=0.01][P=1.0e-100]			Simple_repeat	1		deep_intergenic	chr4	99293152	99293173	7	+
143866[gene=chr5_f_c3682][PH=7][PH0=0.01][P=1.1e-14]			Simple_repeat	1		deep_intergenic	chr5	119547496	119547519	7	+
152418[gene=212996][PH=7][PH0=0.01][P=1.0e-100]	212996	Wbscr17	Simple_repeat	1		intron	chr5	131426192	131426204	7	-
17996[gene=68770][PH=7][PH0=0.01][P=4.1e-14]	68770	Phtf2	Simple_repeat	1		intron	chr5	20349516	20349540	7	-
147965[gene=chr6_f_c2505][PH=7][PH0=0.01][P=1.2e-14]			Simple_repeat	1		intron	chr6	124867870	124867879	7	+
1504[gene=chr7_f_c37][PH=7][PH0=0.01][P=3.2e-15]			Simple_repeat	1		downstream_10k	chr7	3659101	3659125	7	+
39047[gene=chr7_f_c2661][PH=7][PH0=0.04][P=4.6e-12]			Simple_repeat	1		upstream_10k	chr7	48535429	48535453	7	+
65478[gene=chr7_r_c3541][PH=7][PH0=0.08][P=2.8e-09]	50794	Klf13	Simple_repeat	1		intron	chr7	71054064	71054089	7	-
134507[gene=208936][PH=7][PH0=0.01][P=1.1e-16]	208936	Adamts18	Simple_repeat	1		intron	chr8	116305493	116305515	7	-
73224[gene=chr11_f_c2949][PH=7][PH0=0.14][P=9.6e-08]	216781	Trim58	scRNA	1		intron	chr11	58464182	58464183	7	+
78926[gene=chr13_r_c2460][PH=7][PH0=0.03][P=2.6e-13]			scRNA	1		deep_intergenic	chr13	64661129	64661131	7	-
38699[gene=239790][PH=7][PH0=0.02][P=6.2e-14]	239790	Ostn	scRNA	1		intron	chr16	27336814	27336826	7	+
88394[gene=chr4_f_c347][PH=7][PH0=0.01][P=1.0e-100]			scRNA	1		deep_intergenic	chr4	82975233	82975238	7	+
126913[gene=chr5_f_c3682][PH=7][PH0=0.01][P=1.1e-14]			scRNA	1		downstream_10k	chr5	108869694	108869703	7	+
152556[gene=chr6_f_c2505][PH=7][PH0=0.01][P=1.2e-14]			scRNA	1		deep_intergenic	chr6	128788514	128788521	7	+
152611[gene=chr6_f_c2505][PH=7][PH0=0.01][P=1.2e-14]			scRNA	1		deep_intergenic	chr6	128793354	128793357	7	+
52535[gene=chr6_r_c915][PH=7][PH0=0.05][P=4.2e-10]			scRNA	1		5'UTR	chr6	47605027	47605034	7	-
52617[gene=chr6_r_c915][PH=7][PH0=0.05][P=4.2e-10]			scRNA	1		5'UTR	chr6	47618059	47618060	7	-
52905[gene=chr6_r_c915][PH=7][PH0=0.05][P=4.2e-10]			scRNA	1		upstream_10k	chr6	47707697	47707699	7	-
8385[gene=chrX_f_c0][PH=7][PH0=0.01][P=8.7e-15]			scRNA	1		deep_intergenic	chrX	11842307	11842308	7	+
110922[gene=chrX_r_c877][PH=7][PH0=0.02][P=3.5e-14]			scRNA	1		deep_intergenic	chrX	120506061	120506076	7	-
111226[gene=chrX_r_c877][PH=7][PH0=0.02][P=3.5e-14]			scRNA	1		deep_intergenic	chrX	120947526	120947533	7	-
123976[gene=chrX_f_c897][PH=7][PH0=0.01][P=1.0e-100]			scRNA	1		deep_intergenic	chrX	122709280	122709286	7	+
42122[gene=chr10_r_c463][PH=7][PH0=0.01][P=1.0e-100]	72580	Zufsp	LTR	1		intron	chr10	33656593	33656604	7	-
48635[gene=chr10_f_c1425][PH=7][PH0=0.03][P=6.9e-13]			LTR	1		deep_intergenic	chr10	39436503	39436522	7	+
72249[gene=chr11_r_c364][PH=7][PH0=0.02][P=3.4e-13]			LTR	1		deep_intergenic	chr11	58873080	58873081	7	-
183078[gene=70025][PH=7][PH0=0.03][P=1.3e-12]	70025	Acot7	LTR	1		intron	chr4	151621926	151621946	7	+
16274[gene=12715][PH=7][PH0=0.02][P=1.5e-13]	12715	Ckm	LTR	1		intron	chr7	20002883	20002885	7	+
67384[gene=chr14_f_c2443][PH=7][PH0=0.10][P=2.5e-10]	54196	Pabpn1	Low_complexity	1		3'UTR	chr14	55516928	55516931	7	+
77997[gene=17901][PH=7][PH0=0.04][P=3.4e-11]	17901	Myl1	Low_complexity	0.133333		intron	chr1	66985957	66985972	7	-
84999[gene=16011][PH=7][PH0=0.00][P=1.0e-100]	16011	Igfbp5	Low_complexity	1		3'UTR	chr1	72908614	72908625	7	-
213125[gene=chr2_r_c1176][PH=7][PH0=0.01][P=1.0e-100]	170791	Rbm39	Low_complexity	1		intron	chr2	156004245	156004258	7	-
104296[gene=83679][PH=7][PH0=0.01][P=1.1e-16]	83679	Pde4dip	Low_complexity	1		intron	chr3	97539183	97539195	7	-
4715[gene=chrX_r_c460][PH=7][PH0=0.01][P=1.0e-100]			Low_complexity	1		upstream_10k	chrX	7833039	7833061	7	-
145061[gene=chr10_r_c1312][PH=7][PH0=0.03][P=7.6e-13]			LINE	1		deep_intergenic	chr10	119251668	119251691	7	-
27173[gene=chr11_f_c2949][PH=7][PH0=0.14][P=9.6e-08]			LINE	1		deep_intergenic	chr11	25417583	25417605	7	+
7592[gene=chr13_r_c2460][PH=7][PH0=0.03][P=2.6e-13]			LINE	1		deep_intergenic	chr13	9833723	9833732	7	-
73109[gene=chr7_f_c2661][PH=7][PH0=0.04][P=4.6e-12]			LINE	1		deep_intergenic	chr7	79929780	79929791	7	+
37855[gene=chr13_r_c2460][PH=7][PH0=0.03][P=2.6e-13]			DNA	1		deep_intergenic	chr13	32865298	32865300	7	-
115121[gene=chr14_r_c2220][PH=7][PH0=0.02][P=1.7e-13]			DNA	1		deep_intergenic	chr14	100144399	100144410	7	-
148772[gene=chr10_f_c859][PH=7][PH0=0.02][P=1.4e-14]						deep_intergenic	chr10	117417224	117417235	7	+
158186[gene=chr10_f_c859][PH=7][PH0=0.02][P=1.4e-14]	13198	Ddit3				intron	chr10	126729670	126729685	7	+
65495[gene=chr10_f_c1425][PH=7][PH0=0.03][P=6.9e-13]	215085	Slc35f1				intron	chr10	52739614	52739625	7	+
104748[gene=chr10_f_c859][PH=7][PH0=0.02][P=1.4e-14]						3'UTR	chr10	80660559	80660575	7	+
107990[gene=chr10_r_c1312][PH=7][PH0=0.03][P=7.6e-13]	109272	8030451F13Rik				intron	chr10	87982027	87982029	7	-
108794[gene=chr10_r_c1312][PH=7][PH0=0.03][P=7.6e-13]	109272	8030451F13Rik				intron	chr10	88002100	88002101	7	-
109422[gene=chr10_r_c1312][PH=7][PH0=0.03][P=7.6e-13]	109272	8030451F13Rik				intron	chr10	88026995	88027013	7	-
110307[gene=chr10_r_c1312][PH=7][PH0=0.03][P=7.6e-13]	109272	8030451F13Rik				intron	chr10	88047633	88047639	7	-
149173[gene=chr11_r_c958][PH=7][PH0=0.02][P=1.5e-13]	13207	Ddx5				exon_unclassified	chr11	106644446	106644457	7	-
60781[gene=chr11_f_c2949][PH=7][PH0=0.14][P=9.6e-08]	59013	Hnrnph1				exon_unclassified	chr11	50193911	50193913	7	+
67356[gene=chr11_r_c364][PH=7][PH0=0.02][P=3.4e-13]	20692	Sparc				3'UTR	chr11	55208526	55208533	7	-
85412[gene=chr11_f_c2949][PH=7][PH0=0.14][P=9.6e-08]	17879	Myh1				intron	chr11	67016687	67016688	7	+
85458[gene=chr11_f_c2949][PH=7][PH0=0.14][P=9.6e-08]	17879	Myh1				intron	chr11	67017195	67017198	7	+
85493[gene=chr11_f_c2949][PH=7][PH0=0.14][P=9.6e-08]	17879	Myh1				intron	chr11	67017400	67017405	7	+
85896[gene=chr11_f_c2949][PH=7][PH0=0.14][P=9.6e-08]	17879	Myh1				intron	chr11	67023136	67023137	7	+
85914[gene=chr11_f_c2949][PH=7][PH0=0.14][P=9.6e-08]	17879	Myh1				intron	chr11	67023232	67023237	7	+
85979[gene=chr11_f_c2949][PH=7][PH0=0.14][P=9.6e-08]	17879	Myh1				intron	chr11	67023607	67023618	7	+
86664[gene=chr11_f_c2949][PH=7][PH0=0.14][P=9.6e-08]	17879	Myh1				intron	chr11	67031943	67031947	7	+
86776[gene=chr11_f_c2949][PH=7][PH0=0.14][P=9.6e-08]	17879	Myh1				CDS	chr11	67033263	67033266	7	+
86832[gene=chr11_f_c2949][PH=7][PH0=0.14][P=9.6e-08]	17879	Myh1				intron	chr11	67033688	67033693	7	+
87046[gene=chr11_f_c2949][PH=7][PH0=0.14][P=9.6e-08]	17879	Myh1				intron	chr11	67036195	67036199	7	+
94101[gene=chr11_f_c2949][PH=7][PH0=0.14][P=9.6e-08]	13808	Eno3				intron	chr11	70473898	70473907	7	+
128275[gene=chr11_r_c364][PH=7][PH0=0.02][P=3.4e-13]	217119	Xylt2				3'UTR	chr11	94525618	94525627	7	-
19091[gene=chr1_f_c295][PH=7][PH0=0.07][P=4.5e-11]						deep_intergenic	chr1	20660578	20660580	7	+
72120[gene=chr12_r_c1240][PH=7][PH0=0.02][P=3.6e-12]						intron	chr12	70755044	70755060	7	-
38247[gene=chr13_r_c2460][PH=7][PH0=0.03][P=2.6e-13]						deep_intergenic	chr13	32871752	32871754	7	-
48135[gene=chr13_r_c2460][PH=7][PH0=0.03][P=2.6e-13]	18003	Nedd9				intron	chr13	41511324	41511335	7	-
112942[gene=chr13_r_c2460][PH=7][PH0=0.03][P=2.6e-13]						intron	chr13	93907086	93907087	7	-
42287[gene=chr14_r_c2220][PH=7][PH0=0.02][P=1.7e-13]	24131	Ldb3				intron	chr14	35382494	35382496	7	-
42645[gene=chr14_r_c2220][PH=7][PH0=0.02][P=1.7e-13]	24131	Ldb3				intron	chr14	35389325	35389339	7	-
42739[gene=chr14_r_c2220][PH=7][PH0=0.02][P=1.7e-13]	24131	Ldb3				intron	chr14	35389847	35389855	7	-
98436[gene=67040][PH=7][PH0=0.01][P=1.0e-100]	67040	Ddx17				3'UTR	chr15	79365407	79365408	7	-
30768[gene=13682][PH=7][PH0=0.02][P=7.2e-13]	13682	Eif4a2				3'UTR	chr16	23112660	23112674	7	+
77272[gene=17901][PH=7][PH0=0.04][P=3.4e-11]	17901	Myl1				intron	chr1	66977930	66977941	7	-
77493[gene=17901][PH=7][PH0=0.04][P=3.4e-11]	17901	Myl1				intron	chr1	66980014	66980022	7	-
77668[gene=17901][PH=7][PH0=0.04][P=3.4e-11]	17901	Myl1				intron	chr1	66981761	66981767	7	-
100376[gene=74185][PH=7][PH0=0.02][P=2.1e-13]	74185	Gbe1				intron	chr16	70404427	70404438	7	+
123321[gene=20658][PH=7][PH0=0.01][P=7.4e-14]	20658	Son				CDS||3'UTR	chr16	91657066	91657067	7	+
123598[gene=20658][PH=7][PH0=0.01][P=7.4e-14]	20658	Son				3'UTR	chr16	91673217	91673223	7	+
21522[gene=21460][PH=7][PH0=0.03][P=4.3e-12]						intron	chr17	12960048	12960049	7	+
88943[gene=241113][PH=7][PH0=0.02][P=8.4e-13]	241113	Prkag3				CDS||5'UTR	chr1	74792131	74792145	7	-
88210[gene=52662][PH=7][PH0=0.01][P=1.0e-100]	52662	D18Ertd653e				intron	chr18	68306465	68306468	7	+
12219[gene=chr19_r_c176][PH=7][PH0=0.01][P=1.1e-16]						downstream_10k	chr19	5834991	5834993	7	-
13016[gene=chr19_r_c179][PH=7][PH0=0.01][P=1.0e-100]						downstream_10k	chr19	5839521	5839537	7	-
13493[gene=chr19_r_c181][PH=7][PH0=0.74][P=1.3e-02]						downstream_10k	chr19	5841960	5841961	7	-
13526[gene=chr19_r_c181][PH=7][PH0=0.74][P=1.3e-02]						downstream_10k	chr19	5842055	5842058	7	-
13628[gene=chr19_r_c181][PH=7][PH0=0.74][P=1.3e-02]						5'UTR	chr19	5842374	5842376	7	-
13667[gene=chr19_r_c181][PH=7][PH0=0.74][P=1.3e-02]						5'UTR	chr19	5842492	5842495	7	-
13731[gene=chr19_r_c181][PH=7][PH0=0.74][P=1.3e-02]						5'UTR	chr19	5842769	5842777	7	-
13829[gene=chr19_r_c181][PH=7][PH0=0.74][P=1.3e-02]						5'UTR	chr19	5843236	5843243	7	-
13977[gene=chr19_r_c181][PH=7][PH0=0.74][P=1.3e-02]						5'UTR	chr19	5843809	5843812	7	-
14406[gene=chr19_r_c181][PH=7][PH0=0.74][P=1.3e-02]						5'UTR	chr19	5845419	5845424	7	-
140796[gene=chr2_f_c2061][PH=7][PH0=0.02][P=9.5e-14]						downstream_10k	chr2	115605614	115605622	7	+
227279[gene=chr2_f_c4829][PH=7][PH0=0.01][P=1.0e-100]						intron	chr2	180122622	180122627	7	+
227447[gene=chr2_f_c4829][PH=7][PH0=0.01][P=1.0e-100]						intron	chr2	180124147	180124152	7	+
227475[gene=chr2_f_c4829][PH=7][PH0=0.01][P=1.0e-100]						intron	chr2	180124341	180124342	7	+
227663[gene=chr2_f_c4829][PH=7][PH0=0.01][P=1.0e-100]						intron	chr2	180125344	180125347	7	+
227676[gene=chr2_f_c4829][PH=7][PH0=0.01][P=1.0e-100]						intron	chr2	180125410	180125413	7	+
227907[gene=chr2_f_c4829][PH=7][PH0=0.01][P=1.0e-100]						intron	chr2	180126994	180127002	7	+
229176[gene=chr2_f_c4829][PH=7][PH0=0.01][P=1.0e-100]						3'UTR	chr2	180135494	180135504	7	+
229262[gene=chr2_f_c4829][PH=7][PH0=0.01][P=1.0e-100]						3'UTR	chr2	180136458	180136465	7	+
66013[gene=chr2_r_c1176][PH=7][PH0=0.01][P=1.0e-100]	17996	Neb				intron	chr2	52007408	52007412	7	-
66449[gene=chr2_r_c1176][PH=7][PH0=0.01][P=1.0e-100]	17996	Neb				intron	chr2	52012456	52012462	7	-
66607[gene=chr2_r_c1176][PH=7][PH0=0.01][P=1.0e-100]	17996	Neb				intron	chr2	52014387	52014392	7	-
66787[gene=chr2_r_c1176][PH=7][PH0=0.01][P=1.0e-100]	17996	Neb				CDS	chr2	52020779	52020785	7	-
83944[gene=241431][PH=7][PH0=0.00][P=7.3e-14]	241431	Xirp2				CDS	chr2	67348004	67348013	7	+
101932[gene=chr2_r_c1176][PH=7][PH0=0.01][P=1.0e-100]	22138	Ttn				CDS	chr2	76552856	76552868	7	-
102280[gene=chr2_r_c1176][PH=7][PH0=0.01][P=1.0e-100]	22138	Ttn				CDS	chr2	76563295	76563297	7	-
102665[gene=chr2_r_c1176][PH=7][PH0=0.01][P=1.0e-100]	22138	Ttn				CDS	chr2	76574280	76574295	7	-
104370[gene=chr2_r_c1176][PH=7][PH0=0.01][P=1.0e-100]	22138	Ttn				CDS	chr2	76604694	76604697	7	-
104571[gene=chr2_r_c1176][PH=7][PH0=0.01][P=1.0e-100]	22138	Ttn				CDS	chr2	76606946	76606949	7	-
104746[gene=chr2_r_c1176][PH=7][PH0=0.01][P=1.0e-100]	22138	Ttn				intron	chr2	76610924	76610929	7	-
106867[gene=chr2_r_c1176][PH=7][PH0=0.01][P=1.0e-100]	22138	Ttn				intron	chr2	76662613	76662624	7	-
107116[gene=chr2_r_c1176][PH=7][PH0=0.01][P=1.0e-100]	22138	Ttn				CDS	chr2	76665789	76665792	7	-
107452[gene=chr2_r_c1176][PH=7][PH0=0.01][P=1.0e-100]	22138	Ttn				intron	chr2	76671761	76671762	7	-
107815[gene=chr2_r_c1176][PH=7][PH0=0.01][P=1.0e-100]	22138	Ttn				intron	chr2	76675679	76675680	7	-
108666[gene=chr2_r_c1176][PH=7][PH0=0.01][P=1.0e-100]	22138	Ttn				CDS	chr2	76686399	76686408	7	-
109272[gene=chr2_r_c1176][PH=7][PH0=0.01][P=1.0e-100]	22138	Ttn				intron	chr2	76693507	76693518	7	-
109377[gene=chr2_r_c1176][PH=7][PH0=0.01][P=1.0e-100]	22138	Ttn				CDS	chr2	76694343	76694359	7	-
109457[gene=chr2_r_c1176][PH=7][PH0=0.01][P=1.0e-100]	22138	Ttn				CDS	chr2	76695206	76695224	7	-
109650[gene=chr2_r_c1176][PH=7][PH0=0.01][P=1.0e-100]	22138	Ttn				intron	chr2	76697084	76697094	7	-
110921[gene=chr2_r_c1176][PH=7][PH0=0.01][P=1.0e-100]	22138	Ttn				intron	chr2	76726343	76726347	7	-
111032[gene=chr2_r_c1176][PH=7][PH0=0.01][P=1.0e-100]	22138	Ttn				CDS	chr2	76729103	76729110	7	-
111672[gene=chr2_r_c1176][PH=7][PH0=0.01][P=1.0e-100]	22138	Ttn				CDS	chr2	76738142	76738160	7	-
111700[gene=chr2_r_c1176][PH=7][PH0=0.01][P=1.0e-100]	22138	Ttn				intron	chr2	76738399	76738411	7	-
112547[gene=chr2_r_c1176][PH=7][PH0=0.01][P=1.0e-100]	22138	Ttn				intron	chr2	76752561	76752563	7	-
112672[gene=chr2_r_c1176][PH=7][PH0=0.01][P=1.0e-100]	22138	Ttn				intron	chr2	76754042	76754051	7	-
112901[gene=chr2_r_c1176][PH=7][PH0=0.01][P=1.0e-100]	22138	Ttn				intron	chr2	76757935	76757938	7	-
114415[gene=chr2_r_c1176][PH=7][PH0=0.01][P=1.0e-100]	22138	Ttn				intron	chr2	76787702	76787703	7	-
115073[gene=chr2_r_c1176][PH=7][PH0=0.01][P=1.0e-100]	22138	Ttn				CDS	chr2	76805123	76805127	7	-
128946[gene=chr2_r_c1176][PH=7][PH0=0.01][P=1.0e-100]						downstream_10k	chr2	88580829	88580840	7	-
83416[gene=chr3_r_c1414][PH=7][PH0=0.02][P=9.8e-14]						deep_intergenic	chr3	82612020	82612030	7	-
110627[gene=17210][PH=7][PH0=0.00][P=1.0e-100]	17210	Mcl1				3'UTR	chr3	95466405	95466413	7	+
151098[gene=chr4_f_c347][PH=7][PH0=0.01][P=1.0e-100]	80912	Pum1				intron	chr4	130335412	130335423	7	+
147766[gene=chr4_r_c983][PH=7][PH0=0.06][P=6.1e-10]						5'UTR	chr4	131826030	131826039	7	-
157974[gene=chr4_f_c3385][PH=7][PH0=0.01][P=1.1e-16]	27981	D4Wsu53e				3'UTR	chr4	134481958	134481964	7	+
16741[gene=chr4_f_c223][PH=7][PH0=0.06][P=3.0e-10]						deep_intergenic	chr4	17456139	17456149	7	+
21264[gene=chr4_f_c223][PH=7][PH0=0.06][P=3.0e-10]						CDS	chr4	21801213	21801224	7	+
22502[gene=chr5_r_c360][PH=7][PH0=0.03][P=1.6e-11]						intron	chr5	22925815	22925822	7	-
22652[gene=chr5_r_c360][PH=7][PH0=0.03][P=1.6e-11]						intron	chr5	22927989	22927995	7	-
22946[gene=chr5_r_c360][PH=7][PH0=0.03][P=1.6e-11]						intron	chr5	22933359	22933363	7	-
70733[gene=chr5_r_c1764][PH=7][PH0=0.03][P=3.5e-13]	19687	Rfc1				intron	chr5	65726669	65726680	7	-
72170[gene=chr5_r_c1764][PH=7][PH0=0.03][P=3.5e-13]						intron	chr5	66395426	66395435	7	-
57646[gene=53379][PH=7][PH0=0.02][P=1.5e-13]	53379	Hnrnpa2b1				3'UTR	chr6	51412400	51412410	7	-
84928[gene=52250][PH=7][PH0=0.01][P=1.0e-100]	52250	Reep1				intron	chr6	71730983	71730993	7	+
80412[gene=232087][PH=7][PH0=0.01][P=1.1e-16]	232087	Mat2a				3'UTR	chr6	72384804	72384810	7	-
148340[gene=chr7_f_c3335][PH=7][PH0=0.08][P=8.5e-09]						upstream_10k	chr7	130513457	130513469	7	+
159184[gene=chr7_f_c3335][PH=7][PH0=0.08][P=8.5e-09]	57752	Tacc2				intron	chr7	137775366	137775375	7	+
159643[gene=chr7_f_c3335][PH=7][PH0=0.08][P=8.5e-09]	57752	Tacc2				intron	chr7	137792268	137792279	7	+
176471[gene=21957][PH=7][PH0=0.07][P=9.3e-10]	21957	Tnnt3				intron	chr7	149688501	149688508	7	+
176712[gene=21957][PH=7][PH0=0.07][P=9.3e-10]	21957	Tnnt3				intron	chr7	149690812	149690823	7	+
176877[gene=21957][PH=7][PH0=0.07][P=9.3e-10]	21957	Tnnt3				intron	chr7	149691989	149691994	7	+
177022[gene=21957][PH=7][PH0=0.07][P=9.3e-10]	21957	Tnnt3				intron	chr7	149692849	149692850	7	+
177206[gene=21957][PH=7][PH0=0.07][P=9.3e-10]	21957	Tnnt3				intron	chr7	149694079	149694087	7	+
177345[gene=21957][PH=7][PH0=0.07][P=9.3e-10]	21957	Tnnt3				intron	chr7	149696347	149696359	7	+
177371[gene=21957][PH=7][PH0=0.07][P=9.3e-10]	21957	Tnnt3				CDS	chr7	149696589	149696597	7	+
177634[gene=21957][PH=7][PH0=0.07][P=9.3e-10]	21957	Tnnt3				intron	chr7	149700004	149700017	7	+
168910[gene=chr7_r_c4059][PH=7][PH0=0.01][P=1.0e-100]						intron	chr7	149733604	149733606	7	-
169524[gene=chr7_r_c4059][PH=7][PH0=0.01][P=1.0e-100]						3'UTR	chr7	149740683	149740687	7	-
169541[gene=chr7_r_c4059][PH=7][PH0=0.01][P=1.0e-100]						3'UTR	chr7	149740787	149740794	7	-
169641[gene=chr7_r_c4059][PH=7][PH0=0.01][P=1.0e-100]						5'UTR||3'UTR	chr7	149742023	149742026	7	-
15430[gene=13400][PH=7][PH0=0.03][P=4.6e-12]	13400	Dmpk				intron	chr7	19676611	19676617	7	+
48249[gene=chr7_r_c3541][PH=7][PH0=0.08][P=2.8e-09]	20637	Snrp70				5'UTR	chr7	52637314	52637318	7	-
148704[gene=11459][PH=7][PH0=0.02][P=5.6e-13]	11459	Acta1				intron	chr8	126417885	126417889	7	-
161916[gene=chr8_f_c3168][PH=7][PH0=0.02][P=5.9e-14]						deep_intergenic	chr8	130433036	130433048	7	+
49421[gene=chr8_f_c1436][PH=7][PH0=0.02][P=6.9e-15]	53318	Pdlim3				intron	chr8	46989934	46989945	7	+
77628[gene=chr8_r_c1517][PH=7][PH0=0.00][P=1.3e-14]						deep_intergenic	chr8	70724961	70724963	7	-
32083[gene=235132][PH=7][PH0=0.00][P=1.0e-100]	235132	Zbtb44				5'UTR	chr9	30874369	30874384	7	+
53776[gene=chr9_r_c80][PH=7][PH0=0.07][P=2.1e-09]	235320	Zbtb16				intron	chr9	48599198	48599201	7	-
54518[gene=chr9_r_c80][PH=7][PH0=0.07][P=2.1e-09]	235320	Zbtb16				intron	chr9	48624446	48624448	7	-
54947[gene=chr9_r_c80][PH=7][PH0=0.07][P=2.1e-09]	235320	Zbtb16				intron	chr9	48636719	48636730	7	-
85603[gene=22003][PH=7][PH0=0.03][P=2.5e-12]	22003	Tpm1				intron	chr9	66893737	66893738	7	-
99482[gene=235493][PH=7][PH0=0.01][P=2.9e-14]	235493	BC031353				intron	chr9	74867852	74867855	7	+
121807[gene=102502][PH=7][PH0=0.02][P=4.6e-13]	102502	AI427122				intron	chr9	95655885	95655896	7	-
44749[gene=14199][PH=7][PH0=0.01][P=1.0e-100]	14199	Fhl1				intron	chrX	54043986	54043987	7	+
44842[gene=14199][PH=7][PH0=0.01][P=1.0e-100]	14199	Fhl1				CDS	chrX	54044589	54044596	7	+
44877[gene=14199][PH=7][PH0=0.01][P=1.0e-100]	14199	Fhl1				intron	chrX	54044779	54044793	7	+
44948[gene=14199][PH=7][PH0=0.01][P=1.0e-100]	14199	Fhl1				3'UTR	chrX	54045361	54045367	7	+
70172[gene=chrX_f_c897][PH=7][PH0=0.01][P=1.0e-100]	13405	Dmd				intron	chrX	80233025	80233032	7	+
142280[gene=chr10_r_c1312][PH=6][PH0=0.03][P=1.5e-10]			snRNA	1		deep_intergenic	chr10	117099387	117099389	6	-
151432[gene=22789][PH=6][PH0=0.02][P=4.2e-11]	22789	Zp3r	snRNA	1		intron	chr1	132492201	132492211	6	-
40372[gene=chr11_f_c2949][PH=6][PH0=0.14][P=4.0e-06]			snRNA	1		deep_intergenic	chr11	34712560	34712570	6	+
46199[gene=chr11_r_c274][PH=6][PH0=0.70][P=2.4e-02]			snRNA	1		deep_intergenic	chr11	38611727	38611733	6	-
91632[gene=chr11_f_c2949][PH=6][PH0=0.14][P=4.0e-06]			snRNA	1		downstream_10k	chr11	68886980	68886997	6	+
134174[gene=chr11_r_c958][PH=6][PH0=0.02][P=3.9e-11]	22780	Ikzf3	snRNA	1		intron	chr11	98335073	98335089	6	-
3704[gene=chr12_f_c906][PH=6][PH0=0.05][P=1.3e-09]			snRNA	1		deep_intergenic	chr12	4765404	4765406	6	+
18080[gene=chr13_f_c276][PH=6][PH0=0.00][P=1.0e-100]			snRNA	1		deep_intergenic	chr13	17532665	17532677	6	+
17275[gene=chr13_r_c2460][PH=6][PH0=0.03][P=6.1e-11]			snRNA	1		upstream_10k	chr13	17901479	17901489	6	-
18177[gene=chr15_r_c802][PH=6][PH0=0.02][P=1.9e-11]			snRNA	1		deep_intergenic	chr15	17939067	17939069	6	-
28719[gene=chr17_r_c1][PH=6][PH0=0.08][P=7.4e-08]			snRNA	1		downstream_10k	chr17	25831108	25831116	6	-
108356[gene=chr17_r_c2642][PH=6][PH0=0.02][P=3.9e-10]			snRNA	1		intron	chr17	84687033	84687037	6	-
126087[gene=chr2_f_c2061][PH=6][PH0=0.02][P=2.9e-11]			snRNA	1		deep_intergenic	chr2	102738161	102738170	6	+
165788[gene=chr2_r_c1176][PH=6][PH0=0.01][P=7.4e-15]			snRNA	1		upstream_10k	chr2	119619717	119619729	6	-
175617[gene=chr3_f_c3214][PH=6][PH0=0.01][P=5.0e-11]			snRNA	1		deep_intergenic	chr3	148691937	148691947	6	+
73880[gene=chr3_f_c1761][PH=6][PH0=0.02][P=3.0e-10]	66880	Rsrc1	snRNA	1		intron	chr3	66859927	66859933	6	+
14898[gene=chr4_f_c223][PH=6][PH0=0.06][P=3.1e-08]			snRNA	1		deep_intergenic	chr4	15310349	15310351	6	+
65120[gene=chr5_r_c1764][PH=6][PH0=0.03][P=6.8e-11]			snRNA	1		deep_intergenic	chr5	59606234	59606236	6	-
79348[gene=chr5_r_c1764][PH=6][PH0=0.03][P=6.8e-11]	53419	Corin	snRNA	1		intron	chr5	72810001	72810003	6	-
152584[gene=chr7_f_c3335][PH=6][PH0=0.08][P=6.3e-07]			snRNA	1		deep_intergenic	chr7	134223039	134223048	6	+
9542[gene=381845][PH=6][PH0=0.00][P=2.0e-14]	381845	2310014L17Rik	snRNA	1		3'UTR	chr7	13516165	13516169	6	+
92336[gene=chr7_r_c3541][PH=6][PH0=0.08][P=2.0e-07]	11864	Arnt2	snRNA	1		intron	chr7	91471868	91471870	6	-
5108[gene=chr8_r_c102][PH=6][PH0=0.01][P=2.8e-13]			snRNA	1		deep_intergenic	chr8	7428272	7428273	6	-
109544[gene=chr9_r_c2339][PH=6][PH0=0.01][P=3.4e-12]			snRNA	1		deep_intergenic	chr9	83832010	83832013	6	-
78002[gene=chrX_f_c897][PH=6][PH0=0.01][P=4.1e-13]	13405	Dmd	snRNA	1		intron	chrX	80781409	80781410	6	+
85301[gene=chr14_r_c2220][PH=6][PH0=0.02][P=4.4e-11]	65246	Xpo7	SINE	0.3		intron	chr14	71162321	71162331	6	-
65328[gene=chr15_f_c1090][PH=6][PH0=0.02][P=6.2e-10]			SINE	1		intron	chr15	61985623	61985633	6	+
119485[gene=72139][PH=6][PH0=0.01][P=2.2e-12]	72139	2610044O15Rik	SINE	0.958333		intron	chr17	95172493	95172517	6	-
94743[gene=chr1_f_c295][PH=6][PH0=0.07][P=3.8e-09]			SINE	1		deep_intergenic	chr1	83043188	83043191	6	+
106807[gene=chr2_r_c1176][PH=6][PH0=0.01][P=7.4e-15]	22138	Ttn	SINE	1		intron	chr2	76661385	76661389	6	-
133219[gene=chr2_r_c1176][PH=6][PH0=0.01][P=7.4e-15]	104418	Dgkz	SINE	1		intron	chr2	91788747	91788764	6	-
125834[gene=chr4_r_c983][PH=6][PH0=0.06][P=5.8e-08]			SINE	0.16		upstream_10k	chr4	116384474	116384499	6	-
38326[gene=73721][PH=6][PH0=0.03][P=3.9e-10]	73721	1110017D15Rik	SINE	0.115385		intron	chr4	41463597	41463623	6	-
46825[gene=192196][PH=6][PH0=0.01][P=4.9e-13]	192196	Luc7l2	SINE	1		3'UTR	chr6	38505769	38505784	6	+
86145[gene=12386][PH=6][PH0=0.02][P=1.2e-10]	12386	Ctnna2	SINE	1		intron	chr6	77645867	77645885	6	-
119910[gene=chr7_f_c2482][PH=6][PH0=0.02][P=3.7e-11]	11870	Art1	SINE	0.1		intron	chr7	109253612	109253622	6	+
139912[gene=chr7_r_c3541][PH=6][PH0=0.08][P=2.0e-07]			SINE	1		deep_intergenic	chr7	128062240	128062248	6	-
146834[gene=chr7_r_c3541][PH=6][PH0=0.08][P=2.0e-07]	11937	Atp2a1	SINE	1		intron	chr7	133598876	133598896	6	-
147507[gene=chr7_r_c3541][PH=6][PH0=0.08][P=2.0e-07]	246779	Il27	SINE	1		intron	chr7	133734875	133734880	6	-
156137[gene=chr8_f_c3049][PH=6][PH0=0.03][P=9.3e-10]			SINE	1		deep_intergenic	chr8	126432423	126432449	6	+
110854[gene=chrX_r_c877][PH=6][PH0=0.02][P=1.1e-11]			SINE	1		deep_intergenic	chrX	120407889	120407906	6	-
111173[gene=chrX_r_c877][PH=6][PH0=0.02][P=1.1e-11]			SINE	1		deep_intergenic	chrX	120858657	120858672	6	-
24661[gene=17863][PH=6][PH0=0.01][P=1.3e-11]	17863	Myb	Simple_repeat	1		intron	chr10	20870745	20870766	6	-
103793[gene=chr10_r_c1312][PH=6][PH0=0.03][P=1.5e-10]			Simple_repeat	1		deep_intergenic	chr10	84306570	84306592	6	-
144168[gene=chr11_f_c614][PH=6][PH0=0.11][P=3.0e-07]			Simple_repeat	1		deep_intergenic	chr11	101789223	101789249	6	+
167349[gene=chr11_f_c614][PH=6][PH0=0.11][P=3.0e-07]			Simple_repeat	1		deep_intergenic	chr11	118948383	118948396	6	+
7497[gene=chr11_f_c2949][PH=6][PH0=0.14][P=4.0e-06]			Simple_repeat	1		deep_intergenic	chr11	7865464	7865485	6	+
110223[gene=chr11_f_c2949][PH=6][PH0=0.14][P=4.0e-06]			Simple_repeat	1		deep_intergenic	chr11	79103890	79103907	6	+
115972[gene=chr11_f_c2949][PH=6][PH0=0.14][P=4.0e-06]	217012	Unc45b	Simple_repeat	1		intron	chr11	82725779	82725803	6	+
135089[gene=chr11_r_c958][PH=6][PH0=0.02][P=3.9e-11]			Simple_repeat	1		downstream_10k	chr11	99067770	99067795	6	-
122600[gene=217843][PH=6][PH0=0.02][P=1.7e-10]	217843	9030205A07Rik	Simple_repeat	1		intron	chr12	104318195	104318216	6	+
62610[gene=chr12_f_c906][PH=6][PH0=0.05][P=1.3e-09]	27386	Npas3	Simple_repeat	1		intron	chr12	54864178	54864181	6	+
17803[gene=chr13_r_c2460][PH=6][PH0=0.03][P=6.1e-11]			Simple_repeat	0.916667		deep_intergenic	chr13	18193307	18193331	6	-
22927[gene=27052][PH=6][PH0=0.02][P=4.4e-11]	27052	Aoah	Simple_repeat	1		intron	chr13	21027318	21027341	6	+
56190[gene=chr13_r_c2460][PH=6][PH0=0.03][P=6.1e-11]			Simple_repeat	1		deep_intergenic	chr13	46129853	46129868	6	-
52236[gene=666794][PH=6][PH0=0.01][P=1.6e-13]	666794	Rbm24	Simple_repeat	1		intron	chr13	46521288	46521290	6	+
59295[gene=chr13_r_c2460][PH=6][PH0=0.03][P=6.1e-11]			Simple_repeat	1		deep_intergenic	chr13	48552371	48552388	6	-
113890[gene=chr14_f_c2443][PH=6][PH0=0.10][P=1.6e-08]			Simple_repeat	1		deep_intergenic	chr14	97639332	97639342	6	+
75560[gene=13196][PH=6][PH0=0.02][P=4.4e-10]	13196	Ddef1	Simple_repeat	1		intron	chr15	64128395	64128411	6	-
97030[gene=17305][PH=6][PH0=0.01][P=9.2e-12]	17305	Mfng	Simple_repeat	1		intron	chr15	78593655	78593672	6	-
66040[gene=chr1_r_c1048][PH=6][PH0=0.02][P=1.9e-11]			Simple_repeat	1		deep_intergenic	chr1	58769663	58769687	6	-
83905[gene=chr1_f_c295][PH=6][PH0=0.07][P=3.8e-09]	435626	Rufy4	Simple_repeat	1		intron	chr1	74188282	74188304	6	+
72939[gene=chr17_f_c2684][PH=6][PH0=0.08][P=3.1e-08]			Simple_repeat	0.85		deep_intergenic	chr17	49423241	49423261	6	+
58924[gene=chr19_f_c1809][PH=6][PH0=0.05][P=4.1e-09]			Simple_repeat	1		intron	chr19	45824333	45824357	6	+
199044[gene=chr2_r_c1176][PH=6][PH0=0.01][P=7.4e-15]			Simple_repeat	0.961538		deep_intergenic	chr2	145490459	145490485	6	-
205796[gene=22403][PH=6][PH0=0.01][P=5.1e-13]	22403	Wisp2	Simple_repeat	0.434783		intron	chr2	163651694	163651717	6	+
67264[gene=chr2_r_c1176][PH=6][PH0=0.01][P=7.4e-15]	17996	Neb	Simple_repeat	1		intron	chr2	52039763	52039782	6	-
67939[gene=71409][PH=6][PH0=0.02][P=3.6e-11]	71409	Fmnl2	Simple_repeat	0.576923		intron	chr2	52960325	52960351	6	+
131026[gene=chr2_r_c1176][PH=6][PH0=0.01][P=7.4e-15]			Simple_repeat	0.68		deep_intergenic	chr2	90480767	90480792	6	-
50478[gene=chr3_f_c877][PH=6][PH0=0.06][P=4.5e-08]			Simple_repeat	1		deep_intergenic	chr3	48653689	48653692	6	+
48991[gene=69257][PH=6][PH0=0.01][P=1.3e-11]	69257	Elf2	Simple_repeat	1		intron	chr3	51142986	51142989	6	-
87424[gene=chr3_f_c1761][PH=6][PH0=0.02][P=3.0e-10]	67738	Ppid	Simple_repeat	1		intron	chr3	79403639	79403662	6	+
100185[gene=chr3_r_c1922][PH=6][PH0=0.01][P=1.5e-12]			Simple_repeat	1		deep_intergenic	chr3	95272952	95272961	6	-
76577[gene=chr4_f_c347][PH=6][PH0=0.01][P=2.0e-13]			Simple_repeat	1		deep_intergenic	chr4	70077559	70077560	6	+
112852[gene=chr5_r_c2188][PH=6][PH0=0.00][P=1.0e-14]			Simple_repeat	1		deep_intergenic	chr5	103687082	103687107	6	-
119666[gene=chr5_f_c3682][PH=6][PH0=0.01][P=5.5e-13]	19249	Ptpn13	Simple_repeat	1		intron	chr5	103948616	103948628	6	+
180354[gene=chr5_r_c3985][PH=6][PH0=0.02][P=3.1e-10]			Simple_repeat	1		intron	chr5	149768248	149768271	6	-
27138[gene=231051][PH=6][PH0=0.01][P=1.6e-11]	231051	Mll3	Simple_repeat	1		intron	chr5	24910743	24910764	6	-
1637[gene=79264][PH=6][PH0=0.02][P=3.4e-11]	79264	Krit1	Simple_repeat	0.571429		intron	chr5	3806048	3806069	6	+
63095[gene=chr5_r_c1764][PH=6][PH0=0.03][P=6.8e-11]			Simple_repeat	1		deep_intergenic	chr5	57327378	57327381	6	-
89062[gene=chr5_f_c3682][PH=6][PH0=0.01][P=5.5e-13]			Simple_repeat	1		intron	chr5	75538075	75538087	6	+
141688[gene=chr7_r_c3541][PH=6][PH0=0.08][P=2.0e-07]			Simple_repeat	1		downstream_10k	chr7	129307319	129307323	6	-
142922[gene=chr7_r_c3541][PH=6][PH0=0.08][P=2.0e-07]	70497	Arhgap17	Simple_repeat	1		intron	chr7	130472463	130472487	6	-
153366[gene=chr7_r_c3680][PH=6][PH0=0.01][P=5.5e-12]			Simple_repeat	1		deep_intergenic	chr7	137738181	137738201	6	-
87220[gene=chr7_f_c2661][PH=6][PH0=0.04][P=6.9e-10]			Simple_repeat	1		downstream_10k	chr7	86865379	86865388	6	+
98757[gene=chr7_r_c3541][PH=6][PH0=0.08][P=2.0e-07]			Simple_repeat	1		deep_intergenic	chr7	97585538	97585552	6	-
21990[gene=chr8_r_c1517][PH=6][PH0=0.00][P=1.3e-14]			Simple_repeat	1		deep_intergenic	chr8	23461312	23461337	6	-
7574[gene=chrY_random_r_c941][PH=6][PH0=0.01][P=7.4e-14]			Simple_repeat	1		upstream_10k	chrY_random	18290788	18290793	6	-
20654[gene=chrY_random_r_c1360][PH=6][PH0=0.02][P=5.2e-12]			Simple_repeat	1		deep_intergenic	chrY_random	54109228	54109237	6	-
179203[gene=chr1_r_c3071][PH=6][PH0=0.03][P=4.6e-11]			scRNA	1		deep_intergenic	chr1	153538561	153538566	6	-
62993[gene=chr12_f_c906][PH=6][PH0=0.05][P=1.3e-09]			scRNA	1		deep_intergenic	chr12	55236487	55236488	6	+
4644[gene=chr17_r_c1][PH=6][PH0=0.08][P=7.4e-08]			scRNA	1		downstream_10k||upstream_10k	chr17	6997087	6997089	6	-
117063[gene=229687][PH=6][PH0=0.03][P=2.3e-10]	229687	Bclp2	scRNA	1		intron	chr3	105832996	105832997	6	-
165617[gene=chr5_f_c3682][PH=6][PH0=0.01][P=5.5e-13]			scRNA	1		downstream_10k||upstream_10k	chr5	136466245	136466267	6	+
80196[gene=chr5_f_c3682][PH=6][PH0=0.01][P=5.5e-13]	77569	Limch1	scRNA	1		intron	chr5	67442495	67442503	6	+
147012[gene=chr7_f_c3335][PH=6][PH0=0.08][P=6.3e-07]			scRNA	1		deep_intergenic	chr7	130035721	130035729	6	+
144583[gene=chr9_f_c3092][PH=6][PH0=0.01][P=3.5e-14]			scRNA	1		deep_intergenic	chr9	110301081	110301085	6	+
111377[gene=chrX_r_c877][PH=6][PH0=0.02][P=1.1e-11]			scRNA	1		deep_intergenic	chrX	121169513	121169520	6	-
4681[gene=chr13_r_c2460][PH=6][PH0=0.03][P=6.1e-11]			LTR	1		deep_intergenic	chr13	7455893	7455908	6	-
172666[gene=68279][PH=6][PH0=0.02][P=1.2e-10]	68279	Mcoln2	LTR	1		intron	chr3	145853896	145853919	6	+
171634[gene=231861][PH=6][PH0=0.01][P=2.2e-12]	231861	Tnrc18	LTR	1		intron	chr5	143292684	143292695	6	-
23043[gene=chr5_r_c360][PH=6][PH0=0.03][P=3.5e-09]			LTR	1		intron	chr5	22934586	22934600	6	-
113646[gene=chr7_f_c2661][PH=6][PH0=0.04][P=6.9e-10]			LTR	1		deep_intergenic	chr7	105771369	105771381	6	+
146887[gene=chr7_r_c3541][PH=6][PH0=0.08][P=2.0e-07]	11937	Atp2a1	LTR	1		intron	chr7	133599526	133599538	6	-
54915[gene=chr9_r_c80][PH=6][PH0=0.07][P=1.8e-07]	235320	Zbtb16	LTR	1		intron	chr9	48636307	48636315	6	-
141108[gene=chr10_f_c859][PH=6][PH0=0.02][P=5.5e-12]	237542	Osbpl8	Low_complexity	1		intron	chr10	110620548	110620573	6	+
156917[gene=381290][PH=6][PH0=0.02][P=5.3e-11]	381290	Atp2b4	Low_complexity	1		intron	chr1	135607786	135607804	6	-
88266[gene=chr11_f_c2949][PH=6][PH0=0.14][P=4.0e-06]	17885	Myh8	Low_complexity	1		intron	chr11	67101471	67101482	6	+
91963[gene=chr11_f_c2949][PH=6][PH0=0.14][P=4.0e-06]			Low_complexity	1		deep_intergenic	chr11	69067260	69067280	6	+
159530[gene=chr4_r_c983][PH=6][PH0=0.06][P=5.8e-08]			Low_complexity	1		deep_intergenic	chr4	139089557	139089567	6	-
21313[gene=chr4_f_c223][PH=6][PH0=0.06][P=3.1e-08]			Low_complexity	1		CDS	chr4	21801482	21801486	6	+
152583[gene=chr5_f_c3682][PH=6][PH0=0.01][P=5.5e-13]			Low_complexity	1		downstream_10k	chr5	125376864	125376877	6	+
167224[gene=chr7_f_c3335][PH=6][PH0=0.08][P=6.3e-07]	330662	Dock1	Low_complexity	1		intron	chr7	142153098	142153119	6	+
44791[gene=14199][PH=6][PH0=0.01][P=4.3e-12]	14199	Fhl1	Low_complexity	0.181818		intron	chrX	54044274	54044285	6	+
13896[gene=15273][PH=6][PH0=0.00][P=6.3e-14]	15273	Hivep2	LINE	0.346154		intron	chr10	13720921	13720947	6	+
15122[gene=29819][PH=6][PH0=0.02][P=4.4e-11]	29819	Stau2	LINE	1		intron	chr1	16468452	16468456	6	-
29766[gene=chr1_f_c295][PH=6][PH0=0.07][P=3.8e-09]			LINE	1		upstream_10k	chr1	31225764	31225773	6	+
39538[gene=chr13_r_c2460][PH=6][PH0=0.03][P=6.1e-11]	20719	Serpinb6a	LINE	1		intron	chr13	34011842	34011846	6	-
100013[gene=chr1_r_c1648][PH=6][PH0=0.01][P=2.2e-12]			LINE	0.357143		intron	chr1	83893354	83893368	6	-
12816[gene=chr19_r_c179][PH=6][PH0=0.01][P=3.8e-13]			LINE	1		downstream_10k	chr19	5838373	5838374	6	-
13228[gene=chr2_r_c887][PH=6][PH0=0.02][P=2.9e-12]			LINE	1		deep_intergenic	chr2	11022713	11022725	6	-
8212[gene=chr7_r_c3541][PH=6][PH0=0.08][P=2.0e-07]			LINE	1		deep_intergenic	chr7	12014760	12014773	6	-
168726[gene=chr7_r_c4059][PH=6][PH0=0.01][P=8.7e-13]			LINE	1		5'UTR	chr7	149730966	149730982	6	-
19463[gene=chr8_r_c1517][PH=6][PH0=0.00][P=1.3e-14]			LINE	1		intron	chr8	19873073	19873076	6	-
189592[gene=228785][PH=6][PH0=0.01][P=1.0e-11]	228785	Mylk2	DNA	1		intron	chr2	152742437	152742440	6	+
107553[gene=chr2_r_c1176][PH=6][PH0=0.01][P=7.4e-15]	22138	Ttn	DNA	1		intron	chr2	76672525	76672537	6	-
168880[gene=chr7_r_c4059][PH=6][PH0=0.01][P=8.7e-13]			DNA	1		intron	chr7	149733201	149733217	6	-
163001[gene=chr10_f_c3092][PH=6][PH0=0.06][P=8.2e-09]						upstream_10k	chr10	129004426	129004439	6	+
25873[gene=chr10_f_c1425][PH=6][PH0=0.03][P=1.6e-10]						deep_intergenic	chr10	22612317	22612328	6	+
40030[gene=chr10_f_c1425][PH=6][PH0=0.03][P=1.6e-10]						intron	chr10	33085988	33086004	6	+
83954[gene=chr10_r_c463][PH=6][PH0=0.01][P=1.4e-13]						upstream_10k	chr10	67749653	67749664	6	-
91777[gene=chr10_f_c1425][PH=6][PH0=0.03][P=1.6e-10]	76551	Ccdc6				intron	chr10	69562519	69562520	6	+
93416[gene=chr10_f_c1425][PH=6][PH0=0.03][P=1.6e-10]						deep_intergenic	chr10	70681638	70681658	6	+
95489[gene=chr10_f_c859][PH=6][PH0=0.02][P=5.5e-12]	11994	Pcdh15				intron	chr10	72665808	72665818	6	+
107362[gene=chr10_r_c1312][PH=6][PH0=0.03][P=1.5e-10]						deep_intergenic	chr10	87676297	87676309	6	-
107951[gene=chr10_r_c1312][PH=6][PH0=0.03][P=1.5e-10]	109272	8030451F13Rik				intron	chr10	87981434	87981436	6	-
108093[gene=chr10_r_c1312][PH=6][PH0=0.03][P=1.5e-10]	109272	8030451F13Rik				intron	chr10	87983631	87983638	6	-
108686[gene=chr10_r_c1312][PH=6][PH0=0.03][P=1.5e-10]	109272	8030451F13Rik				intron	chr10	88000090	88000097	6	-
108711[gene=chr10_r_c1312][PH=6][PH0=0.03][P=1.5e-10]	109272	8030451F13Rik				intron	chr10	88000548	88000567	6	-
109716[gene=chr10_r_c1312][PH=6][PH0=0.03][P=1.5e-10]	109272	8030451F13Rik				CDS	chr10	88034371	88034372	6	-
109903[gene=chr10_r_c1312][PH=6][PH0=0.03][P=1.5e-10]	109272	8030451F13Rik				intron	chr10	88039943	88039952	6	-
119780[gene=chr10_r_c1312][PH=6][PH0=0.03][P=1.5e-10]						deep_intergenic	chr10	95540274	95540283	6	-
149240[gene=chr11_r_c958][PH=6][PH0=0.02][P=3.9e-11]	13207	Ddx5				3'UTR	chr11	106645139	106645142	6	-
150903[gene=13137][PH=6][PH0=0.03][P=2.0e-10]	13137	Daf2				intron	chr1	132306165	132306179	6	-
151254[gene=13136][PH=6][PH0=0.01][P=6.4e-12]	13136	Cd55				CDS	chr1	132343910	132343918	6	-
1353[gene=29856][PH=6][PH0=0.02][P=1.5e-10]	29856	Smtn				intron	chr11	3419849	3419850	6	-
1390[gene=29856][PH=6][PH0=0.02][P=1.5e-10]	29856	Smtn				intron	chr11	3420507	3420511	6	-
52008[gene=chr11_f_c2949][PH=6][PH0=0.14][P=4.0e-06]	13591	Ebf1				intron	chr11	44507733	44507740	6	+
4347[gene=14030][PH=6][PH0=0.02][P=1.9e-10]	14030	Ewsr1				intron	chr11	4979683	4979687	6	-
72412[gene=chr11_r_c364][PH=6][PH0=0.02][P=8.6e-11]						deep_intergenic	chr11	58876707	58876714	6	-
73162[gene=chr11_r_c364][PH=6][PH0=0.02][P=8.6e-11]						deep_intergenic	chr11	58928561	58928563	6	-
85221[gene=chr11_f_c2949][PH=6][PH0=0.14][P=4.0e-06]	17879	Myh1				intron	chr11	67014433	67014437	6	+
85253[gene=chr11_f_c2949][PH=6][PH0=0.14][P=4.0e-06]	17879	Myh1				intron	chr11	67014642	67014651	6	+
85381[gene=chr11_f_c2949][PH=6][PH0=0.14][P=4.0e-06]	17879	Myh1				intron	chr11	67016349	67016365	6	+
86304[gene=chr11_f_c2949][PH=6][PH0=0.14][P=4.0e-06]	17879	Myh1				CDS	chr11	67028132	67028139	6	+
86353[gene=chr11_f_c2949][PH=6][PH0=0.14][P=4.0e-06]	17879	Myh1				CDS	chr11	67028734	67028745	6	+
86744[gene=chr11_f_c2949][PH=6][PH0=0.14][P=4.0e-06]	17879	Myh1				CDS	chr11	67032818	67032827	6	+
86999[gene=chr11_f_c2949][PH=6][PH0=0.14][P=4.0e-06]	17879	Myh1				CDS	chr11	67035663	67035671	6	+
87057[gene=chr11_f_c2949][PH=6][PH0=0.14][P=4.0e-06]	17879	Myh1				intron	chr11	67036253	67036260	6	+
87089[gene=chr11_f_c2949][PH=6][PH0=0.14][P=4.0e-06]	17879	Myh1				intron	chr11	67036486	67036494	6	+
88320[gene=chr11_f_c2949][PH=6][PH0=0.14][P=4.0e-06]	17885	Myh8				CDS	chr11	67110809	67110813	6	+
94127[gene=chr11_f_c2949][PH=6][PH0=0.14][P=4.0e-06]	13808	Eno3				intron	chr11	70474026	70474028	6	+
95543[gene=chr11_r_c364][PH=6][PH0=0.02][P=8.6e-11]	18472	Pafah1b1				intron	chr11	74527754	74527766	6	-
131269[gene=chr11_r_c364][PH=6][PH0=0.02][P=8.6e-11]						deep_intergenic	chr11	96715870	96715883	6	-
19050[gene=chr1_f_c295][PH=6][PH0=0.07][P=3.8e-09]						deep_intergenic	chr1	20660266	20660271	6	+
19312[gene=chr1_f_c295][PH=6][PH0=0.07][P=3.8e-09]						deep_intergenic	chr1	20665239	20665240	6	+
138102[gene=16593][PH=6][PH0=0.03][P=4.9e-10]	16593	Klc1				intron	chr12	113035937	113035940	6	+
13336[gene=chr12_f_c906][PH=6][PH0=0.05][P=1.3e-09]						deep_intergenic	chr12	12952096	12952106	6	+
23770[gene=chr12_r_c448][PH=6][PH0=0.02][P=8.7e-11]						deep_intergenic	chr12	25485533	25485543	6	-
126337[gene=238871][PH=6][PH0=0.02][P=7.7e-11]	238871	Pde4d				intron	chr13	110274502	110274513	6	+
35146[gene=chr13_r_c2460][PH=6][PH0=0.03][P=6.1e-11]						deep_intergenic	chr13	32794064	32794069	6	-
36848[gene=chr13_r_c2460][PH=6][PH0=0.03][P=6.1e-11]						deep_intergenic	chr13	32847097	32847111	6	-
37381[gene=chr13_r_c2460][PH=6][PH0=0.03][P=6.1e-11]						deep_intergenic	chr13	32855475	32855484	6	-
37827[gene=chr13_r_c2460][PH=6][PH0=0.03][P=6.1e-11]						deep_intergenic	chr13	32864984	32864987	6	-
38031[gene=chr13_r_c2460][PH=6][PH0=0.03][P=6.1e-11]						deep_intergenic	chr13	32868018	32868030	6	-
38313[gene=chr13_r_c2460][PH=6][PH0=0.03][P=6.1e-11]						deep_intergenic	chr13	32872566	32872568	6	-
52066[gene=666794][PH=6][PH0=0.01][P=1.6e-13]	666794	Rbm24				intron	chr13	46518695	46518701	6	+
94931[gene=17260][PH=6][PH0=0.01][P=1.4e-11]	17260	Mef2c				intron	chr13	83669291	83669292	6	+
111879[gene=chr13_r_c2460][PH=6][PH0=0.03][P=6.1e-11]						CDS	chr13	93861573	93861579	6	-
113034[gene=chr13_r_c2460][PH=6][PH0=0.03][P=6.1e-11]						intron	chr13	93909724	93909743	6	-
42229[gene=chr14_r_c2220][PH=6][PH0=0.02][P=4.4e-11]	24131	Ldb3				intron	chr14	35381937	35381938	6	-
42250[gene=chr14_r_c2220][PH=6][PH0=0.02][P=4.4e-11]	24131	Ldb3				intron	chr14	35382079	35382080	6	-
42360[gene=chr14_r_c2220][PH=6][PH0=0.02][P=4.4e-11]	24131	Ldb3				intron	chr14	35383828	35383833	6	-
42369[gene=chr14_r_c2220][PH=6][PH0=0.02][P=4.4e-11]	24131	Ldb3				intron	chr14	35383895	35383904	6	-
42525[gene=chr14_r_c2220][PH=6][PH0=0.02][P=4.4e-11]	24131	Ldb3				intron	chr14	35387892	35387893	6	-
42617[gene=chr14_r_c2220][PH=6][PH0=0.02][P=4.4e-11]	24131	Ldb3				intron	chr14	35388999	35389000	6	-
42771[gene=chr14_r_c2220][PH=6][PH0=0.02][P=4.4e-11]	24131	Ldb3				intron	chr14	35390084	35390089	6	-
42820[gene=chr14_r_c2220][PH=6][PH0=0.02][P=4.4e-11]	24131	Ldb3				intron	chr14	35390919	35390926	6	-
78292[gene=chr14_r_c2220][PH=6][PH0=0.02][P=4.4e-11]	14365	Fzd3				intron	chr14	65880743	65880758	6	-
114833[gene=chr14_r_c2220][PH=6][PH0=0.02][P=4.4e-11]						deep_intergenic	chr14	99859851	99859862	6	-
95912[gene=19293][PH=6][PH0=0.03][P=2.1e-10]	19293	Pvalb				3'UTR	chr15	78021811	78021824	6	-
96226[gene=19293][PH=6][PH0=0.03][P=2.1e-10]	19293	Pvalb				intron	chr15	78029304	78029307	6	-
96274[gene=19293][PH=6][PH0=0.03][P=2.1e-10]	19293	Pvalb				intron	chr15	78030269	78030273	6	-
24922[gene=27416][PH=6][PH0=0.01][P=2.8e-11]	27416	Abcc5				3'UTR	chr16	20401979	20401980	6	-
30785[gene=13682][PH=6][PH0=0.02][P=1.9e-10]	13682	Eif4a2				3'UTR	chr16	23112811	23112813	6	+
76934[gene=17901][PH=6][PH0=0.04][P=4.5e-09]	17901	Myl1				intron	chr1	66972549	66972553	6	-
77216[gene=17901][PH=6][PH0=0.04][P=4.5e-09]	17901	Myl1				intron	chr1	66977341	66977351	6	-
77230[gene=17901][PH=6][PH0=0.04][P=4.5e-09]	17901	Myl1				intron	chr1	66977409	66977412	6	-
77341[gene=17901][PH=6][PH0=0.04][P=4.5e-09]	17901	Myl1				intron	chr1	66978460	66978469	6	-
77373[gene=17901][PH=6][PH0=0.04][P=4.5e-09]	17901	Myl1				intron	chr1	66978779	66978782	6	-
77468[gene=17901][PH=6][PH0=0.04][P=4.5e-09]	17901	Myl1				intron	chr1	66979814	66979826	6	-
77532[gene=17901][PH=6][PH0=0.04][P=4.5e-09]	17901	Myl1				intron	chr1	66980352	66980356	6	-
77550[gene=17901][PH=6][PH0=0.04][P=4.5e-09]	17901	Myl1				intron	chr1	66980464	66980473	6	-
77890[gene=17901][PH=6][PH0=0.04][P=4.5e-09]	17901	Myl1				intron	chr1	66984490	66984497	6	-
5471[gene=268859][PH=6][PH0=0.02][P=3.1e-11]	268859	A2bp1				intron	chr16	7075408	7075409	6	+
7995[gene=268859][PH=6][PH0=0.02][P=3.1e-11]	268859	A2bp1				intron	chr16	7292594	7292599	6	+
21590[gene=21460][PH=6][PH0=0.03][P=9.4e-10]						intron	chr17	12963761	12963762	6	+
22113[gene=21460][PH=6][PH0=0.03][P=9.4e-10]						intron	chr17	12984271	12984282	6	+
29292[gene=75202][PH=6][PH0=0.03][P=2.9e-10]	75202	4930546H06Rik				intron	chr17	17968435	17968437	6	+
34418[gene=chr17_r_c1][PH=6][PH0=0.08][P=7.4e-08]						deep_intergenic	chr17	28943851	28943864	6	-
42101[gene=chr17_r_c28][PH=6][PH0=0.01][P=1.9e-12]						deep_intergenic	chr17	33608520	33608530	6	-
53512[gene=chr17_f_c2684][PH=6][PH0=0.08][P=3.1e-08]	81877	Tnxb				CDS	chr17	34847772	34847780	6	+
87028[gene=chr1_r_c1412][PH=6][PH0=0.05][P=1.3e-07]						upstream_10k	chr1	73995903	73995904	6	-
58897[gene=chr17_f_c2684][PH=6][PH0=0.08][P=3.1e-08]						deep_intergenic	chr17	39980850	39980868	6	+
86482[gene=chr1_f_c295][PH=6][PH0=0.07][P=3.8e-09]	11790	Speg				intron	chr1	75380183	75380192	6	+
11961[gene=chr18_r_c174][PH=6][PH0=0.01][P=2.5e-13]						downstream_10k	chr18	10785219	10785228	6	-
56092[gene=58916][PH=6][PH0=0.02][P=1.6e-11]	58916	Myot				intron	chr18	44501291	44501300	6	+
3943[gene=225115][PH=6][PH0=0.02][P=7.9e-11]	225115	Svil				intron	chr18	5055022	5055027	6	+
87903[gene=chr18_r_c1881][PH=6][PH0=0.02][P=2.1e-12]						deep_intergenic	chr18	74938356	74938359	6	-
9239[gene=225131][PH=6][PH0=0.02][P=3.6e-11]	225131	Wac				intron	chr18	7896404	7896408	6	+
20927[gene=chr19_f_c1809][PH=6][PH0=0.05][P=4.1e-09]						intron	chr19	17270909	17270918	6	+
46014[gene=chr19_f_c1809][PH=6][PH0=0.05][P=4.1e-09]						downstream_10k	chr19	36967437	36967439	6	+
12190[gene=chr19_r_c176][PH=6][PH0=0.01][P=5.8e-12]						downstream_10k	chr19	5834838	5834841	6	-
12248[gene=chr19_r_c176][PH=6][PH0=0.01][P=5.8e-12]						downstream_10k	chr19	5835185	5835202	6	-
12325[gene=chr19_r_c176][PH=6][PH0=0.01][P=5.8e-12]						downstream_10k	chr19	5835676	5835679	6	-
12429[gene=chr19_r_c177][PH=6][PH0=0.01][P=7.4e-14]						downstream_10k	chr19	5836304	5836311	6	-
12580[gene=chr19_r_c178][PH=6][PH0=0.01][P=2.4e-14]						downstream_10k	chr19	5837127	5837129	6	-
12884[gene=chr19_r_c179][PH=6][PH0=0.01][P=3.8e-13]						downstream_10k	chr19	5838877	5838878	6	-
13006[gene=chr19_r_c179][PH=6][PH0=0.01][P=3.8e-13]						downstream_10k	chr19	5839486	5839492	6	-
151630[gene=chr2_r_c1176][PH=6][PH0=0.01][P=7.4e-15]						deep_intergenic	chr2	106544511	106544526	6	-
209488[gene=chr2_r_c1176][PH=6][PH0=0.01][P=7.4e-15]	20648	Snta1				intron	chr2	154229725	154229740	6	-
193034[gene=19383][PH=6][PH0=0.02][P=8.4e-11]	19383	Raly				intron	chr2	154634301	154634311	6	+
213057[gene=chr2_r_c1176][PH=6][PH0=0.01][P=7.4e-15]	170791	Rbm39				intron	chr2	156002460	156002471	6	-
230294[gene=11538][PH=6][PH0=0.00][P=1.0e-100]	11538	Adnp				intron	chr2	168026488	168026501	6	-
227065[gene=chr2_f_c4829][PH=6][PH0=0.01][P=6.2e-13]						intron	chr2	180121020	180121032	6	+
227221[gene=chr2_f_c4829][PH=6][PH0=0.01][P=6.2e-13]						intron	chr2	180122053	180122059	6	+
227325[gene=chr2_f_c4829][PH=6][PH0=0.01][P=6.2e-13]						intron	chr2	180122952	180122953	6	+
227540[gene=chr2_f_c4829][PH=6][PH0=0.01][P=6.2e-13]						intron	chr2	180124742	180124756	6	+
227760[gene=chr2_f_c4829][PH=6][PH0=0.01][P=6.2e-13]						intron	chr2	180125977	180125981	6	+
228013[gene=chr2_f_c4829][PH=6][PH0=0.01][P=6.2e-13]						intron	chr2	180127711	180127713	6	+
228325[gene=chr2_f_c4829][PH=6][PH0=0.01][P=6.2e-13]						intron	chr2	180129626	180129629	6	+
228878[gene=chr2_f_c4829][PH=6][PH0=0.01][P=6.2e-13]						intron	chr2	180132847	180132860	6	+
228934[gene=chr2_f_c4829][PH=6][PH0=0.01][P=6.2e-13]						intron	chr2	180133344	180133363	6	+
228948[gene=chr2_f_c4829][PH=6][PH0=0.01][P=6.2e-13]						intron	chr2	180133538	180133541	6	+
229013[gene=chr2_f_c4829][PH=6][PH0=0.01][P=6.2e-13]						intron	chr2	180134020	180134028	6	+
229031[gene=chr2_f_c4829][PH=6][PH0=0.01][P=6.2e-13]						intron	chr2	180134189	180134196	6	+
229154[gene=chr2_f_c4829][PH=6][PH0=0.01][P=6.2e-13]						intron	chr2	180135347	180135352	6	+
39874[gene=chr2_f_c985][PH=6][PH0=0.07][P=2.2e-07]	665700	Hmcn2				intron	chr2	31253900	31253911	6	+
65982[gene=chr2_r_c1176][PH=6][PH0=0.01][P=7.4e-15]	17996	Neb				intron	chr2	52007220	52007231	6	-
66078[gene=chr2_r_c1176][PH=6][PH0=0.01][P=7.4e-15]	17996	Neb				intron	chr2	52007972	52007988	6	-
66558[gene=chr2_r_c1176][PH=6][PH0=0.01][P=7.4e-15]	17996	Neb				intron	chr2	52013935	52013943	6	-
66774[gene=chr2_r_c1176][PH=6][PH0=0.01][P=7.4e-15]	17996	Neb				CDS	chr2	52020701	52020718	6	-
69794[gene=chr2_r_c1176][PH=6][PH0=0.01][P=7.4e-15]	17996	Neb				intron	chr2	52158168	52158172	6	-
70000[gene=chr2_r_c1176][PH=6][PH0=0.01][P=7.4e-15]	17996	Neb				CDS	chr2	52163858	52163864	6	-
70164[gene=chr2_r_c1176][PH=6][PH0=0.01][P=7.4e-15]	17996	Neb				intron	chr2	52169661	52169675	6	-
84225[gene=241431][PH=6][PH0=0.00][P=7.3e-14]	241431	Xirp2				CDS	chr2	67353636	67353653	6	+
101862[gene=chr2_r_c1176][PH=6][PH0=0.01][P=7.4e-15]	22138	Ttn				CDS	chr2	76551355	76551356	6	-
102609[gene=chr2_r_c1176][PH=6][PH0=0.01][P=7.4e-15]	22138	Ttn				CDS	chr2	76572730	76572747	6	-
103005[gene=chr2_r_c1176][PH=6][PH0=0.01][P=7.4e-15]	22138	Ttn				CDS	chr2	76579981	76579987	6	-
103023[gene=chr2_r_c1176][PH=6][PH0=0.01][P=7.4e-15]	22138	Ttn				CDS	chr2	76580096	76580112	6	-
103065[gene=chr2_r_c1176][PH=6][PH0=0.01][P=7.4e-15]	22138	Ttn				CDS	chr2	76580511	76580523	6	-
103217[gene=chr2_r_c1176][PH=6][PH0=0.01][P=7.4e-15]	22138	Ttn				CDS	chr2	76582740	76582744	6	-
103304[gene=chr2_r_c1176][PH=6][PH0=0.01][P=7.4e-15]	22138	Ttn				CDS	chr2	76583691	76583697	6	-
103687[gene=chr2_r_c1176][PH=6][PH0=0.01][P=7.4e-15]	22138	Ttn				CDS	chr2	76589574	76589580	6	-
104111[gene=chr2_r_c1176][PH=6][PH0=0.01][P=7.4e-15]	22138	Ttn				CDS	chr2	76600370	76600375	6	-
104292[gene=chr2_r_c1176][PH=6][PH0=0.01][P=7.4e-15]	22138	Ttn				CDS	chr2	76603951	76603957	6	-
104554[gene=chr2_r_c1176][PH=6][PH0=0.01][P=7.4e-15]	22138	Ttn				CDS	chr2	76606675	76606677	6	-
104841[gene=chr2_r_c1176][PH=6][PH0=0.01][P=7.4e-15]	22138	Ttn				CDS	chr2	76613666	76613676	6	-
106659[gene=chr2_r_c1176][PH=6][PH0=0.01][P=7.4e-15]	22138	Ttn				intron	chr2	76658473	76658478	6	-
106921[gene=chr2_r_c1176][PH=6][PH0=0.01][P=7.4e-15]	22138	Ttn				intron	chr2	76662879	76662880	6	-
106984[gene=chr2_r_c1176][PH=6][PH0=0.01][P=7.4e-15]	22138	Ttn				intron	chr2	76663449	76663454	6	-
107775[gene=chr2_r_c1176][PH=6][PH0=0.01][P=7.4e-15]	22138	Ttn				intron	chr2	76675134	76675139	6	-
107862[gene=chr2_r_c1176][PH=6][PH0=0.01][P=7.4e-15]	22138	Ttn				intron	chr2	76676422	76676432	6	-
107910[gene=chr2_r_c1176][PH=6][PH0=0.01][P=7.4e-15]	22138	Ttn				intron	chr2	76677207	76677211	6	-
108072[gene=chr2_r_c1176][PH=6][PH0=0.01][P=7.4e-15]	22138	Ttn				intron	chr2	76678924	76678932	6	-
108227[gene=chr2_r_c1176][PH=6][PH0=0.01][P=7.4e-15]	22138	Ttn				intron	chr2	76680671	76680685	6	-
108331[gene=chr2_r_c1176][PH=6][PH0=0.01][P=7.4e-15]	22138	Ttn				intron	chr2	76681791	76681803	6	-
108382[gene=chr2_r_c1176][PH=6][PH0=0.01][P=7.4e-15]	22138	Ttn				intron	chr2	76682160	76682161	6	-
108457[gene=chr2_r_c1176][PH=6][PH0=0.01][P=7.4e-15]	22138	Ttn				intron	chr2	76683261	76683270	6	-
108858[gene=chr2_r_c1176][PH=6][PH0=0.01][P=7.4e-15]	22138	Ttn				CDS	chr2	76688429	76688432	6	-
109004[gene=chr2_r_c1176][PH=6][PH0=0.01][P=7.4e-15]	22138	Ttn				intron	chr2	76690295	76690302	6	-
109042[gene=chr2_r_c1176][PH=6][PH0=0.01][P=7.4e-15]	22138	Ttn				intron	chr2	76690778	76690784	6	-
109054[gene=chr2_r_c1176][PH=6][PH0=0.01][P=7.4e-15]	22138	Ttn				intron	chr2	76690833	76690844	6	-
109288[gene=chr2_r_c1176][PH=6][PH0=0.01][P=7.4e-15]	22138	Ttn				intron	chr2	76693617	76693628	6	-
109328[gene=chr2_r_c1176][PH=6][PH0=0.01][P=7.4e-15]	22138	Ttn				intron	chr2	76694041	76694044	6	-
109512[gene=chr2_r_c1176][PH=6][PH0=0.01][P=7.4e-15]	22138	Ttn				CDS	chr2	76695740	76695742	6	-
109536[gene=chr2_r_c1176][PH=6][PH0=0.01][P=7.4e-15]	22138	Ttn				CDS	chr2	76696000	76696014	6	-
109884[gene=chr2_r_c1176][PH=6][PH0=0.01][P=7.4e-15]	22138	Ttn				CDS	chr2	76701415	76701425	6	-
109963[gene=chr2_r_c1176][PH=6][PH0=0.01][P=7.4e-15]	22138	Ttn				CDS	chr2	76702357	76702364	6	-
110213[gene=chr2_r_c1176][PH=6][PH0=0.01][P=7.4e-15]	22138	Ttn				CDS	chr2	76708990	76708999	6	-
110982[gene=chr2_r_c1176][PH=6][PH0=0.01][P=7.4e-15]	22138	Ttn				CDS	chr2	76727795	76727796	6	-
111298[gene=chr2_r_c1176][PH=6][PH0=0.01][P=7.4e-15]	22138	Ttn				CDS	chr2	76733661	76733667	6	-
111514[gene=chr2_r_c1176][PH=6][PH0=0.01][P=7.4e-15]	22138	Ttn				CDS	chr2	76736301	76736312	6	-
112302[gene=chr2_r_c1176][PH=6][PH0=0.01][P=7.4e-15]	22138	Ttn				intron	chr2	76749215	76749222	6	-
112489[gene=chr2_r_c1176][PH=6][PH0=0.01][P=7.4e-15]	22138	Ttn				intron	chr2	76752059	76752073	6	-
112878[gene=chr2_r_c1176][PH=6][PH0=0.01][P=7.4e-15]	22138	Ttn				intron	chr2	76757823	76757829	6	-
112916[gene=chr2_r_c1176][PH=6][PH0=0.01][P=7.4e-15]	22138	Ttn				intron	chr2	76758003	76758011	6	-
113011[gene=chr2_r_c1176][PH=6][PH0=0.01][P=7.4e-15]	22138	Ttn				intron	chr2	76759998	76760014	6	-
113186[gene=chr2_r_c1176][PH=6][PH0=0.01][P=7.4e-15]	22138	Ttn				intron	chr2	76762476	76762478	6	-
114006[gene=chr2_r_c1176][PH=6][PH0=0.01][P=7.4e-15]	22138	Ttn				CDS	chr2	76781077	76781081	6	-
114024[gene=chr2_r_c1176][PH=6][PH0=0.01][P=7.4e-15]	22138	Ttn				CDS	chr2	76781450	76781465	6	-
114051[gene=chr2_r_c1176][PH=6][PH0=0.01][P=7.4e-15]	22138	Ttn				CDS	chr2	76782072	76782074	6	-
114161[gene=chr2_r_c1176][PH=6][PH0=0.01][P=7.4e-15]	22138	Ttn				CDS	chr2	76783418	76783421	6	-
114766[gene=chr2_r_c1176][PH=6][PH0=0.01][P=7.4e-15]	22138	Ttn				intron	chr2	76801079	76801083	6	-
114875[gene=chr2_r_c1176][PH=6][PH0=0.01][P=7.4e-15]	22138	Ttn				CDS||3'UTR	chr2	76802654	76802669	6	-
115492[gene=chr2_r_c1176][PH=6][PH0=0.01][P=7.4e-15]	22138	Ttn				CDS	chr2	76813047	76813048	6	-
115520[gene=chr2_r_c1176][PH=6][PH0=0.01][P=7.4e-15]	22138	Ttn				intron	chr2	76813464	76813470	6	-
133090[gene=chr2_r_c1176][PH=6][PH0=0.01][P=7.4e-15]	104418	Dgkz				intron	chr2	91786737	91786749	6	-
12033[gene=chr2_r_c887][PH=6][PH0=0.02][P=2.9e-12]	11949	Atp5c1				intron	chr2	9980387	9980407	6	-
123143[gene=229665][PH=6][PH0=0.02][P=7.4e-11]	229665	Ampd1				intron	chr3	102896495	102896511	6	+
164895[gene=54673][PH=6][PH0=0.01][P=5.0e-13]	54673	Sh3glb1				3'UTR	chr3	144352757	144352761	6	-
63839[gene=chr3_f_c992][PH=6][PH0=0.02][P=2.4e-10]						intron	chr3	58952674	58952688	6	+
67299[gene=56758][PH=6][PH0=0.01][P=2.2e-13]	56758	Mbnl1				3'UTR	chr3	60421468	60421479	6	+
105437[gene=83679][PH=6][PH0=0.01][P=3.3e-11]	83679	Pde4dip				intron	chr3	97590124	97590138	6	-
118241[gene=chr4_r_c983][PH=6][PH0=0.06][P=5.8e-08]	29864	Rnf11				5'UTR||3'UTR	chr4	109126375	109126390	6	-
131330[gene=chr4_r_c983][PH=6][PH0=0.06][P=5.8e-08]	60613	Kcnq4				intron	chr4	120379948	120379960	6	-
139321[gene=chr4_r_c983][PH=6][PH0=0.06][P=5.8e-08]	230753	Thrap3				3'UTR	chr4	125856578	125856591	6	-
154125[gene=chr4_f_c347][PH=6][PH0=0.01][P=2.0e-13]	230793	Ahdc1				intron	chr4	132570691	132570692	6	+
152255[gene=chr4_r_c983][PH=6][PH0=0.06][P=5.8e-08]	230815	Man1c1				intron	chr4	134233958	134233984	6	-
165904[gene=chr4_f_c3385][PH=6][PH0=0.01][P=1.1e-12]	12345	Capzb				intron	chr4	138762815	138762829	6	+
12233[gene=208890][PH=6][PH0=0.03][P=4.2e-10]	208890	Slc26a7				intron	chr4	14526938	14526948	6	-
41165[gene=22004][PH=6][PH0=0.02][P=1.1e-10]	22004	Tpm2				intron	chr4	43532726	43532732	6	-
47616[gene=chr4_r_c983][PH=6][PH0=0.06][P=5.8e-08]						deep_intergenic	chr4	48694085	48694111	6	-
125945[gene=chr5_r_c2566][PH=6][PH0=0.01][P=2.4e-13]						upstream_10k	chr5	113202265	113202268	6	-
135297[gene=chr5_f_c3682][PH=6][PH0=0.01][P=5.5e-13]	117146	Ube3b				intron	chr5	114855927	114855938	6	+
151040[gene=18682][PH=6][PH0=0.01][P=6.5e-12]	18682	Phkg1				intron	chr5	130347655	130347665	6	-
22274[gene=chr5_r_c360][PH=6][PH0=0.03][P=3.5e-09]						intron	chr5	22921323	22921339	6	-
22566[gene=chr5_r_c360][PH=6][PH0=0.03][P=3.5e-09]						intron	chr5	22926617	22926620	6	-
158972[gene=93969][PH=6][PH0=0.01][P=1.1e-12]	93969	Klra22				intron	chr6	130178281	130178295	6	-
46974[gene=192196][PH=6][PH0=0.01][P=4.9e-13]	192196	Luc7l2				3'UTR	chr6	38507665	38507671	6	+
47275[gene=192196][PH=6][PH0=0.01][P=4.9e-13]	192196	Luc7l2				intron	chr6	38513479	38513492	6	+
80325[gene=232087][PH=6][PH0=0.01][P=7.9e-12]	232087	Mat2a				3'UTR	chr6	72383486	72383494	6	-
81542[gene=74287][PH=6][PH0=0.01][P=2.4e-12]	74287	Kcmf1				intron	chr6	72822082	72822084	6	-
98975[gene=chr6_f_c1843][PH=6][PH0=0.04][P=3.0e-09]	26903	Dysf				intron	chr6	84130590	84130611	6	+
108985[gene=chr7_f_c2661][PH=6][PH0=0.04][P=6.9e-10]						deep_intergenic	chr7	103322261	103322274	6	+
125478[gene=chr7_f_c2482][PH=6][PH0=0.02][P=3.7e-11]						downstream_10k||upstream_10k	chr7	114348586	114348597	6	+
147214[gene=chr7_r_c3541][PH=6][PH0=0.08][P=2.0e-07]	11937	Atp2a1				intron	chr7	133605909	133605920	6	-
147247[gene=chr7_r_c3541][PH=6][PH0=0.08][P=2.0e-07]	11937	Atp2a1				5'UTR	chr7	133606486	133606493	6	-
147260[gene=chr7_r_c3541][PH=6][PH0=0.08][P=2.0e-07]	11937	Atp2a1				5'UTR	chr7	133606552	133606553	6	-
176441[gene=21957][PH=6][PH0=0.07][P=7.5e-08]	21957	Tnnt3				intron	chr7	149688012	149688022	6	+
176568[gene=21957][PH=6][PH0=0.07][P=7.5e-08]	21957	Tnnt3				intron	chr7	149689781	149689785	6	+
176628[gene=21957][PH=6][PH0=0.07][P=7.5e-08]	21957	Tnnt3				intron	chr7	149690459	149690463	6	+
176902[gene=21957][PH=6][PH0=0.07][P=7.5e-08]	21957	Tnnt3				intron	chr7	149692211	149692226	6	+
176937[gene=21957][PH=6][PH0=0.07][P=7.5e-08]	21957	Tnnt3				intron	chr7	149692387	149692396	6	+
177174[gene=21957][PH=6][PH0=0.07][P=7.5e-08]	21957	Tnnt3				intron	chr7	149693900	149693906	6	+
177255[gene=21957][PH=6][PH0=0.07][P=7.5e-08]	21957	Tnnt3				intron	chr7	149694556	149694565	6	+
168930[gene=chr7_r_c4059][PH=6][PH0=0.01][P=8.7e-13]						intron	chr7	149733770	149733786	6	-
169100[gene=chr7_r_c4059][PH=6][PH0=0.01][P=8.7e-13]						intron	chr7	149736297	149736298	6	-
169342[gene=chr7_r_c4059][PH=6][PH0=0.01][P=8.7e-13]						intron	chr7	149738901	149738906	6	-
169425[gene=chr7_r_c4059][PH=6][PH0=0.01][P=8.7e-13]						3'UTR	chr7	149739881	149739888	6	-
169494[gene=chr7_r_c4059][PH=6][PH0=0.01][P=8.7e-13]						3'UTR	chr7	149740420	149740422	6	-
169599[gene=chr7_r_c4059][PH=6][PH0=0.01][P=8.7e-13]						5'UTR||3'UTR	chr7	149741417	149741429	6	-
16187[gene=12715][PH=6][PH0=0.02][P=4.3e-11]	12715	Ckm				intron	chr7	20000642	20000651	6	+
27266[gene=chr7_r_c3541][PH=6][PH0=0.08][P=2.0e-07]	20190	Ryr1				intron	chr7	29840264	29840278	6	-
28155[gene=chr7_r_c3541][PH=6][PH0=0.08][P=2.0e-07]	20190	Ryr1				intron	chr7	29893692	29893701	6	-
33983[gene=chr7_r_c3541][PH=6][PH0=0.08][P=2.0e-07]	14751	Gpi1				intron	chr7	34994149	34994150	6	-
34118[gene=chr7_r_c3541][PH=6][PH0=0.08][P=2.0e-07]	14751	Gpi1				intron	chr7	34996744	34996746	6	-
34252[gene=chr7_r_c3541][PH=6][PH0=0.08][P=2.0e-07]	14751	Gpi1				intron	chr7	34999114	34999124	6	-
34257[gene=chr7_f_c2661][PH=6][PH0=0.04][P=6.9e-10]						deep_intergenic	chr7	37788120	37788129	6	+
44731[gene=chr7_f_c2661][PH=6][PH0=0.04][P=6.9e-10]						deep_intergenic	chr7	53243778	53243791	6	+
148642[gene=11459][PH=6][PH0=0.02][P=1.4e-10]	11459	Acta1				CDS	chr8	126417333	126417334	6	-
15541[gene=94109][PH=6][PH0=0.01][P=5.9e-11]	94109	Csmd1				intron	chr8	16249455	16249467	6	-
49234[gene=chr8_f_c1436][PH=6][PH0=0.02][P=3.4e-12]	53318	Pdlim3				3'UTR	chr8	46987441	46987450	6	+
49269[gene=chr8_f_c1436][PH=6][PH0=0.02][P=3.4e-12]	53318	Pdlim3				3'UTR	chr8	46987666	46987672	6	+
49511[gene=chr8_f_c1436][PH=6][PH0=0.02][P=3.4e-12]	53318	Pdlim3				intron	chr8	46991066	46991075	6	+
49528[gene=chr8_f_c1436][PH=6][PH0=0.02][P=3.4e-12]	53318	Pdlim3				intron	chr8	46991374	46991384	6	+
49695[gene=chr8_f_c1436][PH=6][PH0=0.02][P=3.4e-12]	53318	Pdlim3				intron	chr8	46994653	46994657	6	+
49831[gene=chr8_f_c1436][PH=6][PH0=0.02][P=3.4e-12]	53318	Pdlim3				intron	chr8	46996954	46996960	6	+
50902[gene=chr8_f_c1436][PH=6][PH0=0.02][P=3.4e-12]	14081	Acsl1				intron	chr8	47573491	47573494	6	+
83630[gene=chr8_r_c1528][PH=6][PH0=0.02][P=3.0e-11]						deep_intergenic	chr8	74638259	74638270	6	-
104801[gene=chr8_r_c1528][PH=6][PH0=0.02][P=3.0e-11]						deep_intergenic	chr8	89853265	89853275	6	-
8216[gene=chr9_r_c80][PH=6][PH0=0.07][P=1.8e-07]						intron	chr9	10851348	10851360	6	-
142458[gene=17758][PH=6][PH0=0.01][P=2.5e-12]	17758	Mtap4				intron	chr9	109941776	109941780	6	+
142521[gene=17758][PH=6][PH0=0.01][P=2.5e-12]	17758	Mtap4				intron	chr9	109942464	109942465	6	+
142739[gene=17758][PH=6][PH0=0.01][P=2.5e-12]	17758	Mtap4				intron	chr9	109946191	109946193	6	+
143075[gene=17758][PH=6][PH0=0.01][P=2.5e-12]	17758	Mtap4				intron	chr9	109953338	109953356	6	+
143338[gene=17758][PH=6][PH0=0.01][P=2.5e-12]	17758	Mtap4				intron	chr9	109960327	109960335	6	+
146285[gene=71268][PH=6][PH0=0.02][P=1.0e-10]	71268	Lrrfip2				intron	chr9	111069073	111069088	6	+
147651[gene=636931][PH=6][PH0=0.00][P=1.0e-100]	636931	Trim71				intron	chr9	114467490	114467504	6	-
8742[gene=chr9_r_c80][PH=6][PH0=0.07][P=1.8e-07]						deep_intergenic	chr9	11528241	11528250	6	-
162089[gene=72330][PH=6][PH0=0.01][P=3.4e-13]	72330	Kbtbd5				intron	chr9	121691229	121691231	6	+
48327[gene=58866][PH=6][PH0=0.03][P=3.2e-10]	58866	Treh				CDS	chr9	44489450	44489462	6	+
53411[gene=chr9_r_c80][PH=6][PH0=0.07][P=1.8e-07]	235320	Zbtb16				intron	chr9	48588201	48588214	6	-
84966[gene=22003][PH=6][PH0=0.03][P=5.6e-10]	22003	Tpm1				CDS	chr9	66881760	66881762	6	-
85032[gene=22003][PH=6][PH0=0.03][P=5.6e-10]	22003	Tpm1				intron	chr9	66883440	66883441	6	-
85333[gene=22003][PH=6][PH0=0.03][P=5.6e-10]	22003	Tpm1				intron	chr9	66889563	66889565	6	-
85682[gene=22003][PH=6][PH0=0.03][P=5.6e-10]	22003	Tpm1				intron	chr9	66894554	66894557	6	-
85773[gene=22003][PH=6][PH0=0.03][P=5.6e-10]	22003	Tpm1				intron	chr9	66896528	66896543	6	-
96028[gene=17999][PH=6][PH0=0.02][P=8.2e-11]	17999	Nedd4				intron	chr9	72548505	72548511	6	+
100505[gene=chr9_r_c2167][PH=6][PH0=0.02][P=5.5e-11]						intron	chr9	77150734	77150735	6	-
44425[gene=14199][PH=6][PH0=0.01][P=4.3e-12]	14199	Fhl1				intron	chrX	54036562	54036563	6	+
44583[gene=14199][PH=6][PH0=0.01][P=4.3e-12]	14199	Fhl1				intron	chrX	54040266	54040282	6	+
44726[gene=14199][PH=6][PH0=0.01][P=4.3e-12]	14199	Fhl1				intron	chrX	54043858	54043861	6	+
44777[gene=14199][PH=6][PH0=0.01][P=4.3e-12]	14199	Fhl1				intron	chrX	54044227	54044232	6	+
45149[gene=14199][PH=6][PH0=0.01][P=4.3e-12]	14199	Fhl1				3'UTR	chrX	54046417	54046427	6	+
45159[gene=14199][PH=6][PH0=0.01][P=4.3e-12]	14199	Fhl1				3'UTR	chrX	54046478	54046481	6	+
82226[gene=chrX_f_c897][PH=6][PH0=0.01][P=4.1e-13]	13405	Dmd				intron	chrX	81365207	81365211	6	+
13814[gene=22288][PH=5][PH0=0.02][P=8.6e-08]	22288	Utrn	snRNA	1		intron	chr10	12513734	12513745	5	-
102584[gene=chr10_f_c859][PH=5][PH0=0.02][P=1.7e-09]			snRNA	1		downstream_10k||upstream_10k	chr10	79448305	79448307	5	+
18501[gene=chr11_r_c277][PH=5][PH0=0.02][P=3.0e-09]			snRNA	1		deep_intergenic	chr11	16632657	16632661	5	-
141140[gene=chr11_f_c614][PH=5][PH0=0.11][P=1.3e-05]			snRNA	1		deep_intergenic	chr11	99717663	99717675	5	+
51809[gene=chr14_f_c2443][PH=5][PH0=0.10][P=8.5e-07]			snRNA	1		deep_intergenic	chr14	42061019	42061031	5	+
56166[gene=chr14_r_c2220][PH=5][PH0=0.02][P=9.7e-09]			snRNA	1		deep_intergenic	chr14	49315709	49315721	5	-
77388[gene=chr14_f_c2443][PH=5][PH0=0.10][P=8.5e-07]			snRNA	1		deep_intergenic	chr14	63718417	63718426	5	+
81893[gene=chr1_f_c295][PH=5][PH0=0.07][P=2.8e-07]			snRNA	1		intron	chr1	72301631	72301639	5	+
44184[gene=chr17_r_c28][PH=5][PH0=0.01][P=7.5e-10]			snRNA	1		deep_intergenic	chr17	34824676	34824692	5	-
99842[gene=chr17_f_c2684][PH=5][PH0=0.08][P=1.8e-06]			snRNA	1		deep_intergenic	chr17	73337182	73337191	5	+
153279[gene=chr2_f_c2061][PH=5][PH0=0.02][P=6.9e-09]			snRNA	1		deep_intergenic	chr2	124930799	124930801	5	+
29759[gene=chr2_r_c887][PH=5][PH0=0.02][P=9.2e-10]			snRNA	1		deep_intergenic	chr2	24861707	24861723	5	-
66391[gene=72789][PH=5][PH0=0.01][P=4.2e-09]	72789	Veph1	snRNA	1		intron	chr3	65892142	65892149	5	-
91532[gene=chr3_f_c1761][PH=5][PH0=0.02][P=5.9e-08]			snRNA	1		deep_intergenic	chr3	83506213	83506223	5	+
115656[gene=chr4_r_c983][PH=5][PH0=0.06][P=4.6e-06]			snRNA	1		deep_intergenic	chr4	108139598	108139599	5	-
126071[gene=chr4_r_c983][PH=5][PH0=0.06][P=4.6e-06]			snRNA	1		deep_intergenic	chr4	116595038	116595040	5	-
132414[gene=chr4_r_c983][PH=5][PH0=0.06][P=4.6e-06]	230709	Zmpste24	snRNA	1		intron	chr4	120756726	120756741	5	-
148375[gene=chr4_f_c347][PH=5][PH0=0.01][P=1.3e-10]			snRNA	1		upstream_10k	chr4	129135636	129135651	5	+
158522[gene=chr4_r_c983][PH=5][PH0=0.06][P=4.6e-06]	18784	Pla2g5	snRNA	1		intron	chr4	138383344	138383368	5	-
16010[gene=chr4_f_c223][PH=5][PH0=0.06][P=2.7e-06]			snRNA	1		deep_intergenic	chr4	16603114	16603123	5	+
26489[gene=chr4_f_c223][PH=5][PH0=0.06][P=2.7e-06]			snRNA	1		deep_intergenic	chr4	27627872	27627874	5	+
120141[gene=chr7_r_c3541][PH=5][PH0=0.08][P=1.2e-05]	320360	Ric3	snRNA	1		intron	chr7	116219698	116219701	5	-
121286[gene=chr7_r_c3541][PH=5][PH0=0.08][P=1.2e-05]	78593	Nrip3	snRNA	1		intron	chr7	116918175	116918180	5	-
29479[gene=chr7_r_c3541][PH=5][PH0=0.08][P=1.2e-05]			snRNA	1		deep_intergenic	chr7	30522389	30522401	5	-
71963[gene=chr8_r_c1517][PH=5][PH0=0.00][P=9.0e-12]			snRNA	1		deep_intergenic	chr8	68526297	68526306	5	-
100975[gene=chrX_r_c1730][PH=5][PH0=0.02][P=1.9e-09]			snRNA	1		deep_intergenic	chrX	107818249	107818262	5	-
161236[gene=chrX_f_c2137][PH=5][PH0=0.07][P=2.5e-06]			snRNA	1		deep_intergenic	chrX	158507430	158507442	5	+
18834[gene=chrX_f_c0][PH=5][PH0=0.01][P=6.8e-10]			snRNA	1		deep_intergenic	chrX	22439108	22439121	5	+
146748[gene=chr10_f_c859][PH=5][PH0=0.02][P=1.7e-09]	19263	Ptprb	SINE	1		intron	chr10	115753257	115753279	5	+
54629[gene=chr10_r_c463][PH=5][PH0=0.01][P=8.3e-11]			SINE	1		deep_intergenic	chr10	43150262	43150283	5	-
104584[gene=chr10_r_c1312][PH=5][PH0=0.03][P=2.4e-08]			SINE	1		deep_intergenic	chr10	84991493	84991508	5	-
123054[gene=chr10_r_c1312][PH=5][PH0=0.03][P=2.4e-08]			SINE	1		deep_intergenic	chr10	98912310	98912322	5	-
148447[gene=chr11_f_c614][PH=5][PH0=0.11][P=1.3e-05]	24086	Tlk2	SINE	1		intron	chr11	105083919	105083921	5	+
156345[gene=chr11_f_c614][PH=5][PH0=0.11][P=1.3e-05]	26399	Map2k6	SINE	1		intron	chr11	110275067	110275080	5	+
52732[gene=94186][PH=5][PH0=0.02][P=4.1e-08]	94186	Strn3	SINE	1		intron	chr12	52776684	52776694	5	-
10777[gene=chr13_r_c2460][PH=5][PH0=0.03][P=1.2e-08]	11472	Actn2	SINE	1		intron	chr13	12395690	12395694	5	-
14305[gene=94246][PH=5][PH0=0.01][P=2.0e-09]	94246	Arid4b	SINE	1		intron	chr13	14161334	14161355	5	+
37945[gene=chr13_r_c2460][PH=5][PH0=0.03][P=1.2e-08]			SINE	1		deep_intergenic	chr13	32867014	32867018	5	-
38288[gene=chr13_r_c2460][PH=5][PH0=0.03][P=1.2e-08]			SINE	1		deep_intergenic	chr13	32872339	32872353	5	-
112902[gene=chr13_r_c2460][PH=5][PH0=0.03][P=1.2e-08]			SINE	1		intron	chr13	93906147	93906149	5	-
42199[gene=chr14_r_c2220][PH=5][PH0=0.02][P=9.7e-09]	24131	Ldb3	SINE	0.928571		intron	chr14	35381600	35381614	5	-
55482[gene=chr14_f_c2443][PH=5][PH0=0.10][P=8.5e-07]			SINE	1		deep_intergenic	chr14	46849275	46849278	5	+
92564[gene=chr14_r_c2220][PH=5][PH0=0.02][P=9.7e-09]	67467	1200011I18Rik	SINE	0.269231		intron	chr14	76493330	76493356	5	-
98451[gene=67040][PH=5][PH0=0.01][P=5.8e-10]	67040	Ddx17	SINE	1		3'UTR	chr15	79365533	79365544	5	-
6110[gene=chr17_r_c1][PH=5][PH0=0.08][P=4.8e-06]			SINE	1		downstream_10k	chr17	8165540	8165551	5	-
117833[gene=chr17_f_c2684][PH=5][PH0=0.08][P=1.8e-06]			SINE	1		deep_intergenic	chr17	87108061	87108072	5	+
90524[gene=21413][PH=5][PH0=0.01][P=5.4e-09]	21413	Tcf4	SINE	1		intron	chr18	69519388	69519394	5	+
4223[gene=56275][PH=5][PH0=0.00][P=2.3e-11]	56275	Rbm14	SINE	1		intron	chr19	4781242	4781250	5	-
4536[gene=56275][PH=5][PH0=0.00][P=2.3e-11]	19653	Rbm4	SINE	1		intron	chr19	4796335	4796341	5	-
79877[gene=18175][PH=5][PH0=0.02][P=1.1e-07]	18175	Nrap	SINE	1		intron	chr19	56406691	56406707	5	-
12036[gene=chr19_r_c176][PH=5][PH0=0.01][P=2.2e-09]			SINE	1		downstream_10k	chr19	5833793	5833805	5	-
12046[gene=chr19_r_c176][PH=5][PH0=0.01][P=2.2e-09]			SINE	1		downstream_10k	chr19	5833889	5833895	5	-
13338[gene=chr19_r_c180][PH=5][PH0=0.02][P=6.8e-10]			SINE	1		downstream_10k	chr19	5841241	5841242	5	-
135001[gene=chr2_f_c2061][PH=5][PH0=0.02][P=6.9e-09]			SINE	1		upstream_10k	chr2	110559367	110559378	5	+
207298[gene=67538][PH=5][PH0=0.00][P=4.6e-13]	67538	Zswim3	SINE	0.111111		intron	chr2	164642726	164642744	5	+
47504[gene=69601][PH=5][PH0=0.01][P=4.1e-09]	69601	Dab2ip	SINE	1		intron	chr2	35447593	35447605	5	+
66573[gene=chr2_r_c1176][PH=5][PH0=0.01][P=1.1e-11]	17996	Neb	SINE	1		intron	chr2	52014025	52014034	5	-
113379[gene=chr2_r_c1176][PH=5][PH0=0.01][P=1.1e-11]	22138	Ttn	SINE	1		intron	chr2	76765673	76765674	5	-
124743[gene=chr4_r_c983][PH=5][PH0=0.06][P=4.6e-06]	17776	Mast2	SINE	1		intron	chr4	116008146	116008147	5	-
149438[gene=chr4_r_c983][PH=5][PH0=0.06][P=4.6e-06]	230796	Wdtc1	SINE	1		intron	chr4	132879188	132879212	5	-
125701[gene=chr5_r_c2566][PH=5][PH0=0.01][P=1.5e-10]			SINE	1		upstream_10k	chr5	113195269	113195273	5	-
125893[gene=chr5_r_c2566][PH=5][PH0=0.01][P=1.5e-10]			SINE	1		upstream_10k	chr5	113201271	113201273	5	-
162654[gene=chr5_f_c3682][PH=5][PH0=0.01][P=2.6e-10]			SINE	0.307692		deep_intergenic	chr5	134498153	134498166	5	+
121990[gene=55983][PH=5][PH0=0.01][P=2.3e-10]	55983	Pdzrn3	SINE	1		intron	chr6	101261796	101261813	5	-
156624[gene=22158][PH=5][PH0=0.01][P=4.1e-10]	22158	Tulp3	SINE	1		intron	chr6	128276276	128276290	5	-
47333[gene=192196][PH=5][PH0=0.01][P=3.8e-10]	192196	Luc7l2	SINE	1		intron	chr6	38514881	38514884	5	+
71030[gene=26357][PH=5][PH0=0.02][P=3.5e-08]	26357	Abcg2	SINE	0.25		intron	chr6	58578498	58578510	5	+
156611[gene=chr7_f_c3335][PH=5][PH0=0.08][P=3.8e-05]			SINE	0.3		deep_intergenic	chr7	136376115	136376125	5	+
160186[gene=chr7_r_c3789][PH=5][PH0=0.01][P=4.9e-09]			SINE	1		deep_intergenic	chr7	142199563	142199583	5	-
176455[gene=21957][PH=5][PH0=0.07][P=5.1e-06]	21957	Tnnt3	SINE	1		intron	chr7	149688259	149688273	5	+
27063[gene=chr7_r_c3541][PH=5][PH0=0.08][P=1.2e-05]	20190	Ryr1	SINE	1		intron	chr7	29829741	29829751	5	-
27559[gene=chr7_r_c3541][PH=5][PH0=0.08][P=1.2e-05]	20190	Ryr1	SINE	1		intron	chr7	29855382	29855388	5	-
27675[gene=chr7_r_c3541][PH=5][PH0=0.08][P=1.2e-05]	20190	Ryr1	SINE	1		intron	chr7	29860729	29860732	5	-
34060[gene=chr7_r_c3541][PH=5][PH0=0.08][P=1.2e-05]	14751	Gpi1	SINE	0.0833333		intron	chr7	34995625	34995637	5	-
162839[gene=18186][PH=5][PH0=0.01][P=1.5e-09]	18186	Nrp1	SINE	1		intron	chr8	130932294	130932296	5	+
32923[gene=chr8_r_c1517][PH=5][PH0=0.00][P=9.0e-12]	211323	Nrg1	SINE	1		intron	chr8	33004307	33004320	5	-
20428[gene=13430][PH=5][PH0=0.02][P=6.1e-08]	13430	Dnm2	SINE	0.296296		intron	chr9	21292293	21292320	5	+
53238[gene=chr9_r_c80][PH=5][PH0=0.07][P=1.4e-05]	235320	Zbtb16	SINE	1		intron	chr9	48582909	48582925	5	-
36244[gene=chrX_r_c1730][PH=5][PH0=0.02][P=1.9e-09]	208884	Zdhhc9	SINE	1		intron	chrX	45538026	45538037	5	-
49621[gene=chr10_f_c1425][PH=5][PH0=0.03][P=3.0e-08]			Simple_repeat	1		deep_intergenic	chr10	39726724	39726750	5	+
64228[gene=chr10_f_c1425][PH=5][PH0=0.03][P=3.0e-08]			Simple_repeat	1		upstream_10k	chr10	51739162	51739169	5	+
72384[gene=chr10_r_c463][PH=5][PH0=0.01][P=8.3e-11]			Simple_repeat	1		deep_intergenic	chr10	59440201	59440224	5	-
81826[gene=chr10_r_c463][PH=5][PH0=0.01][P=8.3e-11]			Simple_repeat	0.884615		deep_intergenic	chr10	66261411	66261437	5	-
115440[gene=chr10_f_c859][PH=5][PH0=0.02][P=1.7e-09]			Simple_repeat	0.571429		deep_intergenic	chr10	88425802	88425823	5	+
118543[gene=chr10_f_c859][PH=5][PH0=0.02][P=1.7e-09]			Simple_repeat	1		deep_intergenic	chr10	91417848	91417862	5	+
124598[gene=chr10_f_c859][PH=5][PH0=0.02][P=1.7e-09]			Simple_repeat	1		deep_intergenic	chr10	95547207	95547210	5	+
144587[gene=chr11_f_c614][PH=5][PH0=0.11][P=1.3e-05]			Simple_repeat	1		downstream_10k||upstream_10k	chr11	102142482	102142508	5	+
151715[gene=chr11_f_c614][PH=5][PH0=0.11][P=1.3e-05]			Simple_repeat	1		deep_intergenic	chr11	106600913	106600935	5	+
162198[gene=chr11_f_c614][PH=5][PH0=0.11][P=1.3e-05]			Simple_repeat	1		deep_intergenic	chr11	115502056	115502073	5	+
136961[gene=chr1_r_c2295][PH=5][PH0=0.05][P=1.8e-07]			Simple_repeat	1		deep_intergenic	chr1	119293079	119293084	5	-
28576[gene=chr11_r_c277][PH=5][PH0=0.02][P=3.0e-09]			Simple_repeat	1		deep_intergenic	chr11	24257887	24257893	5	-
75301[gene=chr11_f_c2949][PH=5][PH0=0.14][P=1.4e-04]			Simple_repeat	1		deep_intergenic	chr11	59710945	59710963	5	+
80346[gene=chr11_f_c2949][PH=5][PH0=0.14][P=1.4e-04]	66338	Cdrt4	Simple_repeat	1		intron	chr11	62768191	62768218	5	+
81895[gene=chr11_r_c364][PH=5][PH0=0.02][P=1.9e-08]			Simple_repeat	1		deep_intergenic	chr11	63966238	63966257	5	-
201841[gene=76816][PH=5][PH0=0.02][P=3.2e-08]	76816	Sdccag8	Simple_repeat	1		intron	chr1	178873758	178873777	5	+
124202[gene=chr11_f_c2949][PH=5][PH0=0.14][P=1.4e-04]	327992	Hsf5	Simple_repeat	1		intron	chr11	87467816	87467832	5	+
127005[gene=chr11_f_c2949][PH=5][PH0=0.14][P=1.4e-04]			Simple_repeat	1		deep_intergenic	chr11	89641055	89641078	5	+
132353[gene=chr11_f_c2949][PH=5][PH0=0.14][P=1.4e-04]			Simple_repeat	0.84		deep_intergenic	chr11	94132571	94132596	5	+
128135[gene=chr11_r_c364][PH=5][PH0=0.02][P=1.9e-08]	264895	Acsf2	Simple_repeat	1		intron	chr11	94434205	94434231	5	-
35573[gene=66109][PH=5][PH0=0.02][P=7.4e-09]	66109	Tspan13	Simple_repeat	1		intron	chr12	36756287	36756302	5	-
83676[gene=268567][PH=5][PH0=0.01][P=4.6e-11]	268567	6330442E10Rik	Simple_repeat	1		intron	chr12	80098002	80098025	5	-
42122[gene=chr13_r_c2460][PH=5][PH0=0.03][P=1.2e-08]	380840	Lyrm4	Simple_repeat	0.952381		intron	chr13	36122730	36122751	5	-
75941[gene=chr13_r_c2460][PH=5][PH0=0.03][P=1.2e-08]			Simple_repeat	1		intron	chr13	62346188	62346206	5	-
121442[gene=chr13_r_c2460][PH=5][PH0=0.03][P=1.2e-08]			Simple_repeat	1		deep_intergenic	chr13	99984984	99984996	5	-
35218[gene=chr14_r_c2220][PH=5][PH0=0.02][P=9.7e-09]	64652	Nisch	Simple_repeat	1		intron	chr14	31998846	31998857	5	-
51537[gene=chr14_f_c2443][PH=5][PH0=0.10][P=8.5e-07]			Simple_repeat	1		deep_intergenic	chr14	41729864	41729876	5	+
56086[gene=chr14_r_c2220][PH=5][PH0=0.02][P=9.7e-09]			Simple_repeat	1		deep_intergenic	chr14	49250852	49250871	5	-
70578[gene=chr14_r_c2220][PH=5][PH0=0.02][P=9.7e-09]			Simple_repeat	1		deep_intergenic	chr14	61194178	61194192	5	-
108427[gene=chr14_f_c2443][PH=5][PH0=0.10][P=8.5e-07]			Simple_repeat	1		deep_intergenic	chr14	91328948	91328963	5	+
24537[gene=chr15_r_c802][PH=5][PH0=0.02][P=4.0e-09]			Simple_repeat	1		deep_intergenic	chr15	25779148	25779156	5	-
47835[gene=chr15_f_c785][PH=5][PH0=0.01][P=3.7e-11]			Simple_repeat	1		deep_intergenic	chr15	46014890	46014911	5	+
95659[gene=223754][PH=5][PH0=0.01][P=3.0e-09]	223754	Tbc1d22a	Simple_repeat	1		intron	chr15	86194227	86194236	5	+
83028[gene=224224][PH=5][PH0=0.01][P=1.3e-09]	224224	Impg2	Simple_repeat	0.958333		intron	chr16	56241303	56241327	5	+
2085[gene=24001][PH=5][PH0=0.01][P=5.7e-09]	24001	Tiam2	Simple_repeat	0.434783		intron	chr17	3494618	3494641	5	+
45372[gene=chr17_r_c28][PH=5][PH0=0.01][P=7.5e-10]	12305	Ddr1	Simple_repeat	0.428571		intron	chr17	35819990	35820011	5	-
66360[gene=chr17_f_c2684][PH=5][PH0=0.08][P=1.8e-06]	109115	Supt3h	Simple_repeat	1		intron	chr17	44941740	44941754	5	+
88012[gene=chr17_f_c2684][PH=5][PH0=0.08][P=1.8e-06]	14158	Fert2	Simple_repeat	0.782609		intron	chr17	64391493	64391516	5	+
11614[gene=106861][PH=5][PH0=0.02][P=3.5e-09]	106861	Abhd3	Simple_repeat	1		intron	chr18	10666591	10666594	5	-
53270[gene=225467][PH=5][PH0=0.01][P=5.8e-10]	225467	Pggt1b	Simple_repeat	1		intron	chr18	46430297	46430317	5	-
20958[gene=chr19_f_c1809][PH=5][PH0=0.05][P=3.8e-07]			Simple_repeat	0.428571		intron	chr19	17272725	17272732	5	+
37239[gene=226041][PH=5][PH0=0.00][P=4.0e-11]	226041	Pgm5	Simple_repeat	0.4		intron	chr19	24920890	24920905	5	-
40053[gene=chr19_f_c1809][PH=5][PH0=0.05][P=3.8e-07]			Simple_repeat	1		deep_intergenic	chr19	32451336	32451361	5	+
77131[gene=chr19_f_c1809][PH=5][PH0=0.05][P=3.8e-07]			Simple_repeat	1		deep_intergenic	chr19	57195148	57195157	5	+
156995[gene=chr2_f_c2061][PH=5][PH0=0.02][P=6.9e-09]	74121	Acoxl	Simple_repeat	0.8		intron	chr2	127775409	127775434	5	+
161813[gene=chr2_f_c2061][PH=5][PH0=0.02][P=6.9e-09]	72630	Hspa12b	Simple_repeat	1		intron	chr2	130956284	130956290	5	+
226611[gene=228880][PH=5][PH0=0.02][P=2.3e-08]	228880	Prkcbp1	Simple_repeat	1		intron	chr2	165720376	165720403	5	-
232768[gene=chr2_r_c4691][PH=5][PH0=0.02][P=1.9e-08]			Simple_repeat	0.923077		deep_intergenic	chr2	169869074	169869100	5	-
238388[gene=chr2_r_c4849][PH=5][PH0=0.01][P=8.1e-11]			Simple_repeat	1		deep_intergenic	chr2	175572241	175572267	5	-
3425[gene=chr2_f_c52][PH=5][PH0=0.02][P=1.8e-08]			Simple_repeat	1		deep_intergenic	chr2	4962438	4962461	5	+
87648[gene=chr2_r_c1176][PH=5][PH0=0.01][P=1.1e-11]			Simple_repeat	1		deep_intergenic	chr2	65790756	65790770	5	-
163532[gene=chr3_r_c3153][PH=5][PH0=0.01][P=1.5e-10]			Simple_repeat	1		deep_intergenic	chr3	143609962	143609973	5	-
33617[gene=chr3_r_c760][PH=5][PH0=0.08][P=1.2e-06]			Simple_repeat	1		deep_intergenic	chr3	35033156	35033179	5	-
135568[gene=chr4_f_c347][PH=5][PH0=0.01][P=1.3e-10]	230700	Foxj3	Simple_repeat	1		intron	chr4	119291743	119291764	5	+
134285[gene=chr4_r_c983][PH=5][PH0=0.06][P=4.6e-06]	76574	Mfsd2	Simple_repeat	1		intron	chr4	122633896	122633919	5	-
141682[gene=chr4_r_c983][PH=5][PH0=0.06][P=4.6e-06]			Simple_repeat	1		deep_intergenic	chr4	127151923	127151938	5	-
147210[gene=chr4_r_c983][PH=5][PH0=0.06][P=4.6e-06]	269587	Epb4.1	Simple_repeat	1		intron	chr4	131605429	131605448	5	-
160771[gene=chr4_r_c983][PH=5][PH0=0.06][P=4.6e-06]	72754	Arhgef10l	Simple_repeat	0.652174		intron	chr4	140165071	140165094	5	-
15736[gene=chr4_f_c223][PH=5][PH0=0.06][P=2.7e-06]			Simple_repeat	0.5		intron	chr4	16181667	16181685	5	+
47102[gene=chr4_r_c983][PH=5][PH0=0.06][P=4.6e-06]			Simple_repeat	1		deep_intergenic	chr4	48326851	48326867	5	-
70106[gene=chr4_f_c347][PH=5][PH0=0.01][P=1.3e-10]	66290	Atp6v1g1	Simple_repeat	0.518519		intron	chr4	63208884	63208911	5	+
72034[gene=chr4_r_c983][PH=5][PH0=0.06][P=4.6e-06]			Simple_repeat	1		deep_intergenic	chr4	71359581	71359597	5	-
105275[gene=chr4_r_c983][PH=5][PH0=0.06][P=4.6e-06]			Simple_repeat	1		deep_intergenic	chr4	99725477	99725484	5	-
115664[gene=chr5_f_c3682][PH=5][PH0=0.01][P=2.6e-10]	231510	Agpat9	Simple_repeat	0.521739		intron	chr5	101316755	101316778	5	+
134198[gene=231672][PH=5][PH0=0.01][P=6.2e-10]	231672	Fbxw8	Simple_repeat	1		intron	chr5	118563573	118563596	5	-
147644[gene=chr5_f_c3682][PH=5][PH0=0.01][P=2.6e-10]			Simple_repeat	1		deep_intergenic	chr5	122314618	122314641	5	+
170066[gene=chr5_f_c3682][PH=5][PH0=0.01][P=2.6e-10]	319772	C130050O18Rik	Simple_repeat	1		intron	chr5	139882703	139882724	5	+
52554[gene=chr5_r_c1764][PH=5][PH0=0.03][P=1.1e-08]			Simple_repeat	1		deep_intergenic	chr5	47008735	47008748	5	-
76347[gene=chr5_r_c1764][PH=5][PH0=0.03][P=1.1e-08]			Simple_repeat	1		deep_intergenic	chr5	69366937	69366953	5	-
91979[gene=chr5_f_c3682][PH=5][PH0=0.01][P=2.6e-10]			Simple_repeat	1		deep_intergenic	chr5	77942000	77942025	5	+
162652[gene=19277][PH=5][PH0=0.01][P=9.7e-09]	19277	Ptpro	Simple_repeat	0.681818		intron	chr6	137394726	137394748	5	+
23083[gene=214642][PH=5][PH0=0.01][P=8.3e-09]	214642	A430107O13Rik	Simple_repeat	0.52		intron	chr6	22165256	22165281	5	+
57511[gene=chr6_f_c891][PH=5][PH0=0.01][P=4.8e-10]			Simple_repeat	1		deep_intergenic	chr6	47506161	47506187	5	+
101872[gene=chr6_f_c1843][PH=5][PH0=0.04][P=4.1e-07]			Simple_repeat	1		intron	chr6	86478377	86478401	5	+
113100[gene=chr7_f_c2661][PH=5][PH0=0.04][P=8.6e-08]			Simple_repeat	1		deep_intergenic	chr7	105289712	105289715	5	+
132221[gene=chr7_f_c2482][PH=5][PH0=0.02][P=7.6e-09]	320878	Mical2	Simple_repeat	0.826087		intron	chr7	119462266	119462289	5	+
127756[gene=chr7_r_c3541][PH=5][PH0=0.08][P=1.2e-05]			Simple_repeat	1		deep_intergenic	chr7	121011540	121011558	5	-
9402[gene=chr7_r_c3541][PH=5][PH0=0.08][P=1.2e-05]	67230	Zfp329	Simple_repeat	0.636364		intron	chr7	13403702	13403713	5	-
25573[gene=chr7_f_c2661][PH=5][PH0=0.04][P=8.6e-08]			Simple_repeat	1		deep_intergenic	chr7	29445979	29446001	5	+
37424[gene=chr7_f_c2661][PH=5][PH0=0.04][P=8.6e-08]			Simple_repeat	1		deep_intergenic	chr7	46825598	46825600	5	+
116864[gene=chr8_r_c1528][PH=5][PH0=0.02][P=7.6e-09]			Simple_repeat	1		deep_intergenic	chr8	100902002	100902016	5	-
124763[gene=74334][PH=5][PH0=0.01][P=1.1e-09]	74334	Ranbp10	Simple_repeat	1		intron	chr8	108318601	108318613	5	-
104263[gene=chr8_r_c1528][PH=5][PH0=0.02][P=7.6e-09]			Simple_repeat	1		intron	chr8	89388588	89388608	5	-
151280[gene=207181][PH=5][PH0=0.02][P=1.1e-08]	207181	Rbms3	Simple_repeat	1		intron	chr9	116847004	116847011	5	-
21538[gene=235044][PH=5][PH0=0.02][P=6.9e-09]	235044	BC018242	Simple_repeat	1		intron	chr9	21747574	21747598	5	+
87526[gene=19883][PH=5][PH0=0.02][P=3.2e-08]	19883	Rora	Simple_repeat	0.68		intron	chr9	68896863	68896888	5	+
113002[gene=chrX_f_c897][PH=5][PH0=0.01][P=1.9e-10]			Simple_repeat	1		deep_intergenic	chrX	108087077	108087095	5	+
122458[gene=chrX_f_c897][PH=5][PH0=0.01][P=1.9e-10]			Simple_repeat	1		deep_intergenic	chrX	120178644	120178654	5	+
143549[gene=chrX_f_c897][PH=5][PH0=0.01][P=1.9e-10]			Simple_repeat	1		deep_intergenic	chrX	142079073	142079090	5	+
30096[gene=chrX_r_c1730][PH=5][PH0=0.02][P=1.9e-09]			Simple_repeat	1		deep_intergenic	chrX	38646471	38646473	5	-
87263[gene=chrX_r_c1730][PH=5][PH0=0.02][P=1.9e-09]			Simple_repeat	1		deep_intergenic	chrX	96340138	96340157	5	-
90529[gene=chrX_r_c1730][PH=5][PH0=0.02][P=1.9e-09]	70315	Hdac8	Simple_repeat	0.695652		intron	chrX	99480837	99480860	5	-
2077[gene=chrY_random_r_c941][PH=5][PH0=0.01][P=5.2e-11]			Simple_repeat	1		deep_intergenic	chrY_random	5322519	5322532	5	-
20650[gene=chrY_random_f_c141][PH=5][PH0=0.00][P=4.5e-13]	435023		Simple_repeat	1		intron	chrY_random	54106729	54106744	5	+
117733[gene=241175][PH=5][PH0=0.02][P=1.1e-08]	241175	C230078M14Rik	scRNA	1		intron	chr1	101815716	101815731	5	+
154967[gene=chr11_r_c958][PH=5][PH0=0.02][P=8.3e-09]			scRNA	1		deep_intergenic	chr11	108358106	108358110	5	-
133453[gene=chr1_f_c2341][PH=5][PH0=0.03][P=4.8e-08]			scRNA	1		deep_intergenic	chr1	118643446	118643455	5	+
136652[gene=chr1_f_c2341][PH=5][PH0=0.03][P=4.8e-08]			scRNA	1		deep_intergenic	chr1	121339853	121339865	5	+
149687[gene=chr1_f_c2341][PH=5][PH0=0.03][P=4.8e-08]			scRNA	1		upstream_10k	chr1	133043673	133043688	5	+
195036[gene=chr1_r_c3321][PH=5][PH0=0.00][P=1.9e-12]			scRNA	1		downstream_10k	chr1	163743815	163743826	5	-
13686[gene=chr17_r_c1][PH=5][PH0=0.08][P=4.8e-06]	16004	Igf2r	scRNA	1		intron	chr17	12887094	12887111	5	-
31049[gene=chr17_r_c1][PH=5][PH0=0.08][P=4.8e-06]			scRNA	1		deep_intergenic	chr17	27136769	27136790	5	-
53894[gene=chr17_f_c2684][PH=5][PH0=0.08][P=1.8e-06]			scRNA	1		upstream_10k	chr17	35103068	35103073	5	+
96142[gene=chr17_f_c2684][PH=5][PH0=0.08][P=1.8e-06]	17929	Myom1	scRNA	1		intron	chr17	71406833	71406841	5	+
22410[gene=chr19_f_c1809][PH=5][PH0=0.05][P=3.8e-07]			scRNA	1		deep_intergenic	chr19	18663406	18663414	5	+
37778[gene=chr2_f_c985][PH=5][PH0=0.07][P=1.6e-05]			scRNA	1		downstream_10k	chr2	30305899	30305919	5	+
124091[gene=54524][PH=5][PH0=0.01][P=2.7e-10]	54524	Syt6	scRNA	1		intron	chr3	103395412	103395424	5	+
165655[gene=381476][PH=5][PH0=0.02][P=6.3e-09]	381476	B930007M17Rik	scRNA	1		intron	chr3	139188350	139188361	5	+
145547[gene=chr4_r_c983][PH=5][PH0=0.06][P=4.6e-06]			scRNA	1		deep_intergenic	chr4	130204435	130204437	5	-
151277[gene=chr5_f_c3682][PH=5][PH0=0.01][P=2.6e-10]			scRNA	1		deep_intergenic	chr5	124410558	124410567	5	+
163265[gene=chr5_f_c3682][PH=5][PH0=0.01][P=2.6e-10]			scRNA	1		deep_intergenic	chr5	134923002	134923014	5	+
163764[gene=70686][PH=5][PH0=0.01][P=5.5e-11]	70686	Dusp16	scRNA	1		intron	chr6	134721047	134721064	5	-
151071[gene=chr7_f_c3335][PH=5][PH0=0.08][P=3.8e-05]			scRNA	1		deep_intergenic	chr7	133371724	133371734	5	+
92891[gene=chr7_f_c2661][PH=5][PH0=0.04][P=8.6e-08]			scRNA	1		deep_intergenic	chr7	90069385	90069391	5	+
20247[gene=chr9_r_c80][PH=5][PH0=0.07][P=1.4e-05]			scRNA	1		upstream_10k	chr9	21893626	21893627	5	-
49529[gene=114873][PH=5][PH0=0.02][P=2.3e-08]	114873	Dscaml1	scRNA	1		intron	chr9	45544484	45544492	5	+
111090[gene=chrX_r_c877][PH=5][PH0=0.02][P=3.3e-09]			scRNA	1		deep_intergenic	chrX	120726613	120726625	5	-
29155[gene=chrX_f_c598][PH=5][PH0=0.01][P=1.7e-10]			scRNA	1		deep_intergenic	chrX	37490803	37490818	5	+
57543[gene=chrX_r_c1730][PH=5][PH0=0.02][P=1.9e-09]			scRNA	1		deep_intergenic	chrX	64354275	64354288	5	-
3683[gene=chrX_r_c460][PH=5][PH0=0.01][P=5.9e-11]			scRNA	1		deep_intergenic	chrX	7060983	7060997	5	-
139364[gene=chr10_f_c859][PH=5][PH0=0.02][P=1.7e-09]			LTR	1		deep_intergenic	chr10	108895895	108895908	5	+
144537[gene=chr10_r_c1312][PH=5][PH0=0.03][P=2.4e-08]			LTR	1		deep_intergenic	chr10	118700542	118700566	5	-
30453[gene=chr10_r_c463][PH=5][PH0=0.01][P=8.3e-11]			LTR	1		deep_intergenic	chr10	24804922	24804937	5	-
43850[gene=chr10_r_c463][PH=5][PH0=0.01][P=8.3e-11]			LTR	1		deep_intergenic	chr10	35015591	35015602	5	-
129728[gene=chr1_f_c2341][PH=5][PH0=0.03][P=4.8e-08]			LTR	1		deep_intergenic	chr1	114369136	114369146	5	+
40923[gene=chr11_r_c277][PH=5][PH0=0.02][P=3.0e-09]	70357	Kcnip1	LTR	1		intron	chr11	33567999	33568012	5	-
183206[gene=226519][PH=5][PH0=0.01][P=6.4e-09]	226519	Lamc1	LTR	1		intron	chr1	155166670	155166673	5	-
72273[gene=chr11_r_c364][PH=5][PH0=0.02][P=1.9e-08]			LTR	1		deep_intergenic	chr11	58873433	58873434	5	-
21110[gene=chr13_r_c2460][PH=5][PH0=0.03][P=1.2e-08]	72739	Zkscan3	LTR	1		intron	chr13	21482049	21482059	5	-
36116[gene=chr13_r_c2460][PH=5][PH0=0.03][P=1.2e-08]			LTR	1		deep_intergenic	chr13	32827906	32827923	5	-
37721[gene=chr13_r_c2460][PH=5][PH0=0.03][P=1.2e-08]			LTR	1		deep_intergenic	chr13	32863316	32863323	5	-
78740[gene=chr13_r_c2460][PH=5][PH0=0.03][P=1.2e-08]			LTR	1		deep_intergenic	chr13	64454009	64454029	5	-
112374[gene=chr14_f_c2443][PH=5][PH0=0.10][P=8.5e-07]			LTR	1		deep_intergenic	chr14	96011353	96011364	5	+
22017[gene=21460][PH=5][PH0=0.03][P=1.7e-07]			LTR	1		intron	chr17	12981495	12981507	5	+
101606[gene=98496][PH=5][PH0=0.00][P=2.4e-11]	98496	5033414K04Rik	LTR	1		intron	chr1	84271771	84271794	5	-
34649[gene=chr19_f_c1809][PH=5][PH0=0.05][P=3.8e-07]			LTR	0.636364		deep_intergenic	chr19	28204406	28204417	5	+
141538[gene=chr2_f_c2061][PH=5][PH0=0.02][P=6.9e-09]			LTR	1		deep_intergenic	chr2	116455937	116455938	5	+
29048[gene=chr2_f_c985][PH=5][PH0=0.07][P=1.6e-05]			LTR	1		downstream_10k	chr2	25565777	25565800	5	+
93561[gene=chr4_r_c983][PH=5][PH0=0.06][P=4.6e-06]			LTR	1		deep_intergenic	chr4	87947220	87947235	5	-
148252[gene=chr7_f_c3335][PH=5][PH0=0.08][P=3.8e-05]	233836	Slc5a11	LTR	1		intron	chr7	130411795	130411806	5	+
146907[gene=chr7_r_c3541][PH=5][PH0=0.08][P=1.2e-05]	11937	Atp2a1	LTR	1		intron	chr7	133599689	133599690	5	-
158258[gene=chr7_f_c3335][PH=5][PH0=0.08][P=3.8e-05]			LTR	0.5		upstream_10k	chr7	137713747	137713769	5	+
19761[gene=chr7_r_c3541][PH=5][PH0=0.08][P=1.2e-05]			LTR	1		deep_intergenic	chr7	24687219	24687229	5	-
94035[gene=chr7_r_c3541][PH=5][PH0=0.08][P=1.2e-05]			LTR	1		deep_intergenic	chr7	92949092	92949103	5	-
49193[gene=chr8_r_c1517][PH=5][PH0=0.00][P=9.0e-12]			LTR	1		downstream_10k	chr8	47288723	47288728	5	-
78497[gene=74166][PH=5][PH0=0.01][P=2.0e-09]	319555	Nwd1	LTR	1		intron	chr8	75106142	75106155	5	+
97124[gene=102093][PH=5][PH0=0.02][P=5.4e-08]	102093	Phkb	LTR	1		intron	chr8	88574359	88574361	5	+
49065[gene=chr9_r_c80][PH=5][PH0=0.07][P=1.4e-05]			LTR	1		deep_intergenic	chr9	46168488	46168497	5	-
85262[gene=19883][PH=5][PH0=0.02][P=3.2e-08]	19883	Rora	LTR	1		intron	chr9	68679704	68679720	5	+
70327[gene=chrX_f_c897][PH=5][PH0=0.01][P=1.9e-10]	13405	Dmd	LTR	1		intron	chrX	80242120	80242134	5	+
89474[gene=chrX_f_c897][PH=5][PH0=0.01][P=1.9e-10]			LTR	1		deep_intergenic	chrX	85321026	85321036	5	+
153454[gene=chr10_r_c1312][PH=5][PH0=0.03][P=2.4e-08]			Low_complexity	1		deep_intergenic	chr10	125163405	125163425	5	-
141235[gene=chr11_r_c958][PH=5][PH0=0.02][P=8.3e-09]			Low_complexity	1		downstream_10k	chr11	102390700	102390721	5	-
84666[gene=chr11_f_c2949][PH=5][PH0=0.14][P=1.4e-04]			Low_complexity	1		deep_intergenic	chr11	66971463	66971478	5	+
68354[gene=chr12_f_c550][PH=5][PH0=0.03][P=7.6e-09]	18949	Pnn	Low_complexity	1		CDS	chr12	60172657	60172665	5	+
31920[gene=218121][PH=5][PH0=0.02][P=8.2e-09]	218121	Mboat1	Low_complexity	1		intron	chr13	30258024	30258045	5	+
76887[gene=17901][PH=5][PH0=0.04][P=5.0e-07]	17901	Myl1	Low_complexity	0.833333		intron	chr1	66971860	66971866	5	-
145267[gene=chr2_r_c1176][PH=5][PH0=0.01][P=1.1e-11]	14221	Fjx1	Low_complexity	0.2		CDS	chr2	102291729	102291739	5	-
79557[gene=chr2_r_c1176][PH=5][PH0=0.01][P=1.1e-11]			Low_complexity	0.461538		upstream_10k	chr2	60224328	60224341	5	-
141824[gene=chr4_r_c983][PH=5][PH0=0.06][P=4.6e-06]			Low_complexity	1		deep_intergenic	chr4	127309352	127309367	5	-
46382[gene=320538][PH=5][PH0=0.00][P=1.0e-10]	320538	D130059P03Rik	Low_complexity	1		3'UTR	chr6	38454744	38454757	5	+
159261[gene=chr7_f_c3335][PH=5][PH0=0.08][P=3.8e-05]	57752	Tacc2	Low_complexity	1		intron	chr7	137777548	137777557	5	+
68881[gene=chr7_r_c3541][PH=5][PH0=0.08][P=1.2e-05]			Low_complexity	0.5		deep_intergenic	chr7	73943343	73943363	5	-
139951[gene=12554][PH=5][PH0=0.01][P=4.7e-10]	12554	Cdh13	Low_complexity	1		intron	chr8	120818411	120818414	5	+
64893[gene=chr8_r_c1517][PH=5][PH0=0.00][P=9.0e-12]	12725	Clcn3	Low_complexity	0.740741		intron	chr8	63394712	63394739	5	-
71673[gene=23806][PH=5][PH0=0.01][P=2.1e-10]	23806	Arih1	Low_complexity	0.958333		intron	chr9	59272323	59272347	5	-
161750[gene=chrX_f_c2137][PH=5][PH0=0.07][P=2.5e-06]			Low_complexity	1		deep_intergenic	chrX	159076141	159076160	5	+
134050[gene=chr1_r_c2295][PH=5][PH0=0.05][P=1.8e-07]			LINE	1		deep_intergenic	chr1	115800832	115800845	5	-
137137[gene=chr1_r_c2295][PH=5][PH0=0.05][P=1.8e-07]			LINE	1		deep_intergenic	chr1	119505930	119505945	5	-
112400[gene=chr11_f_c2949][PH=5][PH0=0.14][P=1.4e-04]	59040	Rhot1	LINE	1		intron	chr11	80045163	80045175	5	+
112749[gene=71375][PH=5][PH0=0.01][P=2.3e-10]	71375	Foxn3	LINE	1		intron	chr12	100778875	100778884	5	-
120547[gene=271036][PH=5][PH0=0.02][P=7.2e-08]	271036	Catsperb	LINE	0.92		intron	chr12	102691762	102691787	5	+
7582[gene=chr13_r_c2460][PH=5][PH0=0.03][P=1.2e-08]			LINE	1		deep_intergenic	chr13	9833656	9833661	5	-
43129[gene=chr14_r_c2220][PH=5][PH0=0.02][P=9.7e-09]	24131	Ldb3	LINE	0.277778		intron	chr14	35400954	35400972	5	-
45745[gene=chr15_r_c802][PH=5][PH0=0.02][P=4.0e-09]	11600	Angpt1	LINE	0.875		intron	chr15	42363466	42363482	5	-
74830[gene=13196][PH=5][PH0=0.02][P=9.1e-08]	13196	Ddef1	LINE	1		intron	chr15	64019365	64019376	5	-
98239[gene=67040][PH=5][PH0=0.01][P=5.8e-10]	67040	Ddx17	LINE	1		3'UTR	chr15	79360029	79360037	5	-
4175[gene=106393][PH=5][PH0=0.01][P=4.0e-11]	106393	Srl	LINE	1		intron	chr16	4518535	4518545	5	-
87574[gene=268903][PH=5][PH0=0.00][P=1.3e-11]	268903	Nrip1	LINE	1		intron	chr16	76362838	76362850	5	-
46439[gene=chr17_f_c2684][PH=5][PH0=0.08][P=1.8e-06]	21769	Zfand3	LINE	1		intron	chr17	30173001	30173002	5	+
56379[gene=58916][PH=5][PH0=0.02][P=5.0e-09]	58916	Myot	LINE	1		intron	chr18	44508639	44508645	5	+
5380[gene=21417][PH=5][PH0=0.01][P=1.0e-10]	21417	Zeb1	LINE	1		intron	chr18	5615052	5615064	5	+
66888[gene=chr19_f_c1809][PH=5][PH0=0.05][P=3.8e-07]			LINE	1		deep_intergenic	chr19	52118143	52118161	5	+
70012[gene=chr19_f_c1809][PH=5][PH0=0.05][P=3.8e-07]			LINE	1		intron	chr19	53788259	53788268	5	+
12998[gene=chr19_r_c179][PH=5][PH0=0.01][P=2.3e-10]			LINE	1		downstream_10k	chr19	5839414	5839426	5	-
126777[gene=chr4_r_c983][PH=5][PH0=0.06][P=4.6e-06]	66743	Rnf220	LINE	1		intron	chr4	117105462	117105473	5	-
78084[gene=chr4_f_c347][PH=5][PH0=0.01][P=1.3e-10]			LINE	1		deep_intergenic	chr4	71889519	71889529	5	+
7816[gene=chr7_f_c211][PH=5][PH0=0.01][P=1.3e-11]			LINE	1		deep_intergenic	chr7	11450735	11450750	5	+
141537[gene=chr7_r_c3541][PH=5][PH0=0.08][P=1.2e-05]	70316	Ndufab1	LINE	1		intron	chr7	129236077	129236094	5	-
47757[gene=chr7_f_c2661][PH=5][PH0=0.04][P=8.6e-08]			LINE	1		deep_intergenic	chr7	55727387	55727405	5	+
69836[gene=chr7_r_c3541][PH=5][PH0=0.08][P=1.2e-05]	17258	Mef2a	LINE	1		intron	chr7	74426417	74426419	5	-
100751[gene=chr7_f_c2661][PH=5][PH0=0.04][P=8.6e-08]	233489	Picalm	LINE	1		intron	chr7	97305860	97305872	5	+
87369[gene=chr8_r_c1528][PH=5][PH0=0.02][P=7.6e-09]			LINE	1		deep_intergenic	chr8	75982667	75982678	5	-
94162[gene=235469][PH=5][PH0=0.01][P=3.8e-09]	235469	Suhw4	LINE	1		intron	chr9	72189482	72189484	5	+
104655[gene=70598][PH=5][PH0=0.01][P=3.8e-11]	70598	Filip1	LINE	1		intron	chr9	79732175	79732189	5	-
131953[gene=chrX_f_c897][PH=5][PH0=0.01][P=1.9e-10]			LINE	1		downstream_10k	chrX	130898692	130898704	5	+
91965[gene=chrX_r_c1730][PH=5][PH0=0.02][P=1.9e-09]	18679	Phka1	LINE	1		intron	chrX	99749219	99749222	5	-
122096[gene=23836][PH=5][PH0=0.01][P=9.7e-10]	23836	Cdh20	DNA	1		intron	chr1	106762843	106762854	5	+
86705[gene=chr1_r_c1412][PH=5][PH0=0.05][P=1.4e-05]			DNA	1		intron	chr1	73985787	73985797	5	-
107561[gene=chr2_r_c1176][PH=5][PH0=0.01][P=1.1e-11]	22138	Ttn	DNA	1		intron	chr2	76672585	76672594	5	-
134548[gene=chr7_r_c3541][PH=5][PH0=0.08][P=1.2e-05]			DNA	1		deep_intergenic	chr7	123659125	123659138	5	-
159875[gene=chr10_f_c859][PH=5][PH0=0.02][P=1.7e-09]	17938	Naca				CDS	chr10	127478832	127478835	5	+
62770[gene=chr10_r_c463][PH=5][PH0=0.01][P=8.3e-11]						deep_intergenic	chr10	52249991	52250006	5	-
63992[gene=chr10_r_c463][PH=5][PH0=0.01][P=8.3e-11]						intron	chr10	53054995	53055015	5	-
107913[gene=chr10_r_c1312][PH=5][PH0=0.03][P=2.4e-08]						downstream_10k	chr10	87980541	87980552	5	-
107975[gene=chr10_r_c1312][PH=5][PH0=0.03][P=2.4e-08]	109272	8030451F13Rik				intron	chr10	87981677	87981688	5	-
108046[gene=chr10_r_c1312][PH=5][PH0=0.03][P=2.4e-08]	109272	8030451F13Rik				intron	chr10	87983294	87983309	5	-
108081[gene=chr10_r_c1312][PH=5][PH0=0.03][P=2.4e-08]	109272	8030451F13Rik				intron	chr10	87983575	87983576	5	-
108121[gene=chr10_r_c1312][PH=5][PH0=0.03][P=2.4e-08]	109272	8030451F13Rik				intron	chr10	87983788	87983800	5	-
108176[gene=chr10_r_c1312][PH=5][PH0=0.03][P=2.4e-08]	109272	8030451F13Rik				intron	chr10	87984728	87984734	5	-
108215[gene=chr10_r_c1312][PH=5][PH0=0.03][P=2.4e-08]	109272	8030451F13Rik				intron	chr10	87985386	87985392	5	-
108252[gene=chr10_r_c1312][PH=5][PH0=0.03][P=2.4e-08]	109272	8030451F13Rik				intron	chr10	87986129	87986130	5	-
108273[gene=chr10_r_c1312][PH=5][PH0=0.03][P=2.4e-08]	109272	8030451F13Rik				intron	chr10	87986486	87986496	5	-
108561[gene=chr10_r_c1312][PH=5][PH0=0.03][P=2.4e-08]	109272	8030451F13Rik				intron	chr10	87996513	87996515	5	-
108662[gene=chr10_r_c1312][PH=5][PH0=0.03][P=2.4e-08]	109272	8030451F13Rik				intron	chr10	87999875	87999887	5	-
108915[gene=chr10_r_c1312][PH=5][PH0=0.03][P=2.4e-08]	109272	8030451F13Rik				intron	chr10	88003282	88003291	5	-
109199[gene=chr10_r_c1312][PH=5][PH0=0.03][P=2.4e-08]	109272	8030451F13Rik				CDS	chr10	88017476	88017478	5	-
109415[gene=chr10_r_c1312][PH=5][PH0=0.03][P=2.4e-08]	109272	8030451F13Rik				intron	chr10	88026674	88026680	5	-
110148[gene=chr10_r_c1312][PH=5][PH0=0.03][P=2.4e-08]	109272	8030451F13Rik				intron	chr10	88044947	88044958	5	-
110257[gene=chr10_r_c1312][PH=5][PH0=0.03][P=2.4e-08]	109272	8030451F13Rik				intron	chr10	88047035	88047048	5	-
110403[gene=chr10_r_c1312][PH=5][PH0=0.03][P=2.4e-08]	109272	8030451F13Rik				intron	chr10	88050185	88050195	5	-
110421[gene=chr10_r_c1312][PH=5][PH0=0.03][P=2.4e-08]	109272	8030451F13Rik				intron	chr10	88050786	88050799	5	-
110840[gene=chr10_r_c1312][PH=5][PH0=0.03][P=2.4e-08]	109272	8030451F13Rik				intron	chr10	88065805	88065814	5	-
119935[gene=chr10_f_c859][PH=5][PH0=0.02][P=1.7e-09]	237459	Pctk2				intron	chr10	92695354	92695362	5	+
118767[gene=chr10_r_c1312][PH=5][PH0=0.03][P=2.4e-08]	216233	Socs2				intron	chr10	94861796	94861822	5	-
139770[gene=chr11_r_c958][PH=5][PH0=0.02][P=8.3e-09]	72349	Dusp3				3'UTR	chr11	101835548	101835554	5	-
140053[gene=chr11_r_c958][PH=5][PH0=0.02][P=8.3e-09]						downstream_10k||upstream_10k	chr11	101952520	101952539	5	-
149028[gene=chr11_r_c958][PH=5][PH0=0.02][P=8.3e-09]	13207	Ddx5				3'UTR	chr11	106641853	106641871	5	-
149130[gene=chr11_r_c958][PH=5][PH0=0.02][P=8.3e-09]	13207	Ddx5				CDS	chr11	106643466	106643470	5	-
157312[gene=chr11_r_c958][PH=5][PH0=0.02][P=8.3e-09]	217258	Abca8a				intron	chr11	109913263	109913264	5	-
158239[gene=chr11_f_c614][PH=5][PH0=0.11][P=1.3e-05]						deep_intergenic	chr11	111916957	111916969	5	+
162508[gene=chr11_f_c614][PH=5][PH0=0.11][P=1.3e-05]	217325	Llgl2				intron	chr11	115688128	115688139	5	+
19909[gene=chr11_f_c2949][PH=5][PH0=0.14][P=1.4e-04]	19324	Rab1				intron	chr11	20107066	20107071	5	+
20068[gene=chr11_f_c2949][PH=5][PH0=0.14][P=1.4e-04]	19324	Rab1				3'UTR	chr11	20125308	20125314	5	+
31439[gene=chr11_f_c2949][PH=5][PH0=0.14][P=1.4e-04]	68585	Rtn4				intron	chr11	29601879	29601898	5	+
31660[gene=chr11_f_c2949][PH=5][PH0=0.14][P=1.4e-04]	68585	Rtn4				intron	chr11	29614954	29614956	5	+
151080[gene=13136][PH=5][PH0=0.01][P=2.6e-09]	13136	Cd55				3'UTR	chr1	132336005	132336018	5	-
151104[gene=13136][PH=5][PH0=0.01][P=2.6e-09]	13136	Cd55				3'UTR	chr1	132336508	132336512	5	-
150923[gene=chr1_f_c2341][PH=5][PH0=0.03][P=4.8e-08]	13714	Elk4				intron	chr1	133923543	133923557	5	+
41848[gene=chr11_f_c2949][PH=5][PH0=0.14][P=1.4e-04]	20564	Slit3				intron	chr11	35232482	35232492	5	+
3017[gene=74302][PH=5][PH0=0.01][P=1.9e-09]	74302	Mtmr3				intron	chr11	4446877	4446889	5	-
51468[gene=chr11_f_c2949][PH=5][PH0=0.14][P=1.4e-04]	13591	Ebf1				intron	chr11	44478211	44478217	5	+
60795[gene=chr11_f_c2949][PH=5][PH0=0.14][P=1.4e-04]	59013	Hnrnph1				exon_unclassified	chr11	50193968	50193981	5	+
60941[gene=chr11_f_c2949][PH=5][PH0=0.14][P=1.4e-04]	59013	Hnrnph1				3'UTR	chr11	50199863	50199878	5	+
60419[gene=chr11_r_c364][PH=5][PH0=0.02][P=1.9e-08]	216724	Rufy1				intron	chr11	50221573	50221600	5	-
67521[gene=chr11_f_c2949][PH=5][PH0=0.14][P=1.4e-04]	216742	Fnip1				intron	chr11	54299790	54299792	5	+
67387[gene=chr11_r_c364][PH=5][PH0=0.02][P=1.9e-08]	20692	Sparc				3'UTR	chr11	55208897	55208909	5	-
71757[gene=chr11_r_c364][PH=5][PH0=0.02][P=1.9e-08]						intron	chr11	58840791	58840800	5	-
73416[gene=chr11_r_c364][PH=5][PH0=0.02][P=1.9e-08]						deep_intergenic	chr11	58937212	58937215	5	-
75722[gene=chr11_r_c364][PH=5][PH0=0.02][P=1.9e-08]	216810	Tom1l2				intron	chr11	60141569	60141570	5	-
76754[gene=chr11_f_c2949][PH=5][PH0=0.14][P=1.4e-04]	268420	Alkbh5				intron	chr11	60362082	60362085	5	+
181727[gene=26374][PH=5][PH0=0.02][P=1.3e-08]	26374	Rfwd2				intron	chr1	161211426	161211430	5	+
84879[gene=chr11_f_c2949][PH=5][PH0=0.14][P=1.4e-04]	17882	Myh2				CDS	chr11	66998898	66998910	5	+
84980[gene=chr11_f_c2949][PH=5][PH0=0.14][P=1.4e-04]	17882	Myh2				CDS	chr11	67003134	67003139	5	+
85058[gene=chr11_f_c2949][PH=5][PH0=0.14][P=1.4e-04]	17882	Myh2				CDS	chr11	67006800	67006805	5	+
85602[gene=chr11_f_c2949][PH=5][PH0=0.14][P=1.4e-04]	17879	Myh1				intron	chr11	67018710	67018713	5	+
85702[gene=chr11_f_c2949][PH=5][PH0=0.14][P=1.4e-04]	17879	Myh1				intron	chr11	67020505	67020514	5	+
85961[gene=chr11_f_c2949][PH=5][PH0=0.14][P=1.4e-04]	17879	Myh1				intron	chr11	67023492	67023494	5	+
86105[gene=chr11_f_c2949][PH=5][PH0=0.14][P=1.4e-04]	17879	Myh1				intron	chr11	67025234	67025237	5	+
86158[gene=chr11_f_c2949][PH=5][PH0=0.14][P=1.4e-04]	17879	Myh1				intron	chr11	67025733	67025737	5	+
86246[gene=chr11_f_c2949][PH=5][PH0=0.14][P=1.4e-04]	17879	Myh1				intron	chr11	67027500	67027507	5	+
86279[gene=chr11_f_c2949][PH=5][PH0=0.14][P=1.4e-04]	17879	Myh1				intron	chr11	67027759	67027769	5	+
86314[gene=chr11_f_c2949][PH=5][PH0=0.14][P=1.4e-04]	17879	Myh1				CDS	chr11	67028277	67028285	5	+
86333[gene=chr11_f_c2949][PH=5][PH0=0.14][P=1.4e-04]	17879	Myh1				CDS	chr11	67028597	67028603	5	+
86487[gene=chr11_f_c2949][PH=5][PH0=0.14][P=1.4e-04]	17879	Myh1				intron	chr11	67029891	67029901	5	+
86506[gene=chr11_f_c2949][PH=5][PH0=0.14][P=1.4e-04]	17879	Myh1				intron	chr11	67030060	67030065	5	+
86794[gene=chr11_f_c2949][PH=5][PH0=0.14][P=1.4e-04]	17879	Myh1				CDS	chr11	67033420	67033423	5	+
86803[gene=chr11_f_c2949][PH=5][PH0=0.14][P=1.4e-04]	17879	Myh1				CDS	chr11	67033484	67033486	5	+
86915[gene=chr11_f_c2949][PH=5][PH0=0.14][P=1.4e-04]	17879	Myh1				CDS	chr11	67034382	67034390	5	+
86939[gene=chr11_f_c2949][PH=5][PH0=0.14][P=1.4e-04]	17879	Myh1				CDS	chr11	67034874	67034887	5	+
86957[gene=chr11_f_c2949][PH=5][PH0=0.14][P=1.4e-04]	17879	Myh1				CDS	chr11	67035163	67035166	5	+
86982[gene=chr11_f_c2949][PH=5][PH0=0.14][P=1.4e-04]	17879	Myh1				intron	chr11	67035355	67035372	5	+
87027[gene=chr11_f_c2949][PH=5][PH0=0.14][P=1.4e-04]	17879	Myh1				intron	chr11	67036044	67036055	5	+
87119[gene=chr11_f_c2949][PH=5][PH0=0.14][P=1.4e-04]	17879	Myh1				intron	chr11	67036665	67036669	5	+
87169[gene=chr11_f_c2949][PH=5][PH0=0.14][P=1.4e-04]	17879	Myh1				intron	chr11	67037057	67037063	5	+
87432[gene=chr11_f_c2949][PH=5][PH0=0.14][P=1.4e-04]	17884	Myh4				CDS	chr11	67054282	67054287	5	+
87692[gene=chr11_f_c2949][PH=5][PH0=0.14][P=1.4e-04]	17884	Myh4				intron	chr11	67063185	67063189	5	+
87779[gene=chr11_f_c2949][PH=5][PH0=0.14][P=1.4e-04]	17884	Myh4				CDS	chr11	67065423	67065433	5	+
87943[gene=chr11_f_c2949][PH=5][PH0=0.14][P=1.4e-04]	17884	Myh4				CDS	chr11	67069114	67069119	5	+
87993[gene=chr11_f_c2949][PH=5][PH0=0.14][P=1.4e-04]	17884	Myh4				CDS	chr11	67069794	67069797	5	+
88109[gene=chr11_f_c2949][PH=5][PH0=0.14][P=1.4e-04]	17884	Myh4				CDS	chr11	67072611	67072617	5	+
88359[gene=chr11_f_c2949][PH=5][PH0=0.14][P=1.4e-04]	17885	Myh8				CDS	chr11	67111916	67111925	5	+
101926[gene=chr11_f_c2949][PH=5][PH0=0.14][P=1.4e-04]						intron	chr11	75278378	75278386	5	+
220640[gene=51810][PH=5][PH0=0.02][P=4.6e-08]	51810	Hnrnpu				intron	chr1	180264269	180264285	5	-
220659[gene=51810][PH=5][PH0=0.02][P=4.6e-08]	51810	Hnrnpu				intron	chr1	180264712	180264718	5	-
220677[gene=51810][PH=5][PH0=0.02][P=4.6e-08]	51810	Hnrnpu				intron	chr1	180264862	180264868	5	-
220753[gene=51810][PH=5][PH0=0.02][P=4.6e-08]	51810	Hnrnpu				intron	chr1	180266690	180266703	5	-
223790[gene=67426][PH=5][PH0=0.02][P=7.8e-09]	67426	Cabc1				intron	chr1	182123600	182123608	5	-
111219[gene=chr11_r_c364][PH=5][PH0=0.02][P=1.9e-08]	217039	Ggnbp2				intron	chr11	84668604	84668612	5	-
120815[gene=chr11_r_c364][PH=5][PH0=0.02][P=1.9e-08]	76626	Msi2				intron	chr11	88536320	88536323	5	-
121016[gene=chr11_r_c364][PH=5][PH0=0.02][P=1.9e-08]	76626	Msi2				intron	chr11	88546465	88546471	5	-
121037[gene=chr11_r_c364][PH=5][PH0=0.02][P=1.9e-08]	76626	Msi2				intron	chr11	88546814	88546825	5	-
131856[gene=chr11_f_c2949][PH=5][PH0=0.14][P=1.4e-04]	70834	Spag9				intron	chr11	93955503	93955515	5	+
239217[gene=226861][PH=5][PH0=0.02][P=1.2e-08]	226861	Hhat				intron	chr1	194502933	194502944	5	-
128533[gene=chr11_r_c364][PH=5][PH0=0.02][P=1.9e-08]						intron	chr11	94743999	94744010	5	-
224977[gene=chr1_f_c4363][PH=5][PH0=0.02][P=3.7e-08]						intron	chr1	196858535	196858544	5	+
225010[gene=chr1_f_c4363][PH=5][PH0=0.02][P=3.7e-08]						intron	chr1	196859591	196859595	5	+
19076[gene=chr1_f_c295][PH=5][PH0=0.07][P=2.8e-07]						deep_intergenic	chr1	20660497	20660510	5	+
19181[gene=chr1_f_c295][PH=5][PH0=0.07][P=2.8e-07]						deep_intergenic	chr1	20661643	20661653	5	+
119655[gene=65256][PH=5][PH0=0.01][P=1.4e-09]	65256	Asb2				intron	chr12	104562437	104562441	5	-
119701[gene=65256][PH=5][PH0=0.01][P=1.4e-09]	65256	Asb2				intron	chr12	104563028	104563032	5	-
120510[gene=65256][PH=5][PH0=0.01][P=1.4e-09]	65256	Asb2				intron	chr12	104593174	104593188	5	-
131457[gene=chr12_f_c2319][PH=5][PH0=0.04][P=1.6e-07]						upstream_10k	chr12	110827775	110827785	5	+
137432[gene=17169][PH=5][PH0=0.02][P=2.8e-08]	17169	Mark3				intron	chr12	112878776	112878785	5	+
22286[gene=chr1_f_c295][PH=5][PH0=0.07][P=2.8e-07]						deep_intergenic	chr1	23277193	23277199	5	+
23485[gene=chr1_f_c295][PH=5][PH0=0.07][P=2.8e-07]						deep_intergenic	chr1	23928553	23928564	5	+
78445[gene=chr12_f_c550][PH=5][PH0=0.03][P=7.6e-09]						deep_intergenic	chr12	70596558	70596569	5	+
81232[gene=chr12_f_c550][PH=5][PH0=0.03][P=7.6e-09]						downstream_10k	chr12	72420309	72420327	5	+
100475[gene=chr12_f_c550][PH=5][PH0=0.03][P=7.6e-09]	67039	Rbm25				3'UTR	chr12	85003421	85003434	5	+
95999[gene=chr12_r_c1705][PH=5][PH0=0.02][P=3.2e-08]						deep_intergenic	chr12	86886092	86886103	5	-
113964[gene=chr12_f_c550][PH=5][PH0=0.03][P=7.6e-09]	399558	Flrt2				intron	chr12	96942192	96942205	5	+
129313[gene=238871][PH=5][PH0=0.02][P=2.1e-08]	238871	Pde4d				intron	chr13	110565533	110565542	5	+
14297[gene=94246][PH=5][PH0=0.01][P=2.0e-09]	94246	Arid4b				intron	chr13	14160924	14160935	5	+
18866[gene=chr13_f_c322][PH=5][PH0=0.01][P=1.1e-10]						deep_intergenic	chr13	18303643	18303656	5	+
19342[gene=chr13_r_c2460][PH=5][PH0=0.03][P=1.2e-08]	73412	Txndc3				CDS	chr13	19766383	19766392	5	-
33254[gene=chr13_r_c2460][PH=5][PH0=0.03][P=1.2e-08]						deep_intergenic	chr13	31380496	31380507	5	-
35230[gene=chr13_r_c2460][PH=5][PH0=0.03][P=1.2e-08]						deep_intergenic	chr13	32795811	32795813	5	-
35599[gene=chr13_r_c2460][PH=5][PH0=0.03][P=1.2e-08]						deep_intergenic	chr13	32810055	32810059	5	-
36682[gene=chr13_r_c2460][PH=5][PH0=0.03][P=1.2e-08]						deep_intergenic	chr13	32843383	32843396	5	-
36694[gene=chr13_r_c2460][PH=5][PH0=0.03][P=1.2e-08]						deep_intergenic	chr13	32843526	32843529	5	-
36883[gene=chr13_r_c2460][PH=5][PH0=0.03][P=1.2e-08]						deep_intergenic	chr13	32847504	32847514	5	-
37082[gene=chr13_r_c2460][PH=5][PH0=0.03][P=1.2e-08]						deep_intergenic	chr13	32850737	32850742	5	-
37214[gene=chr13_r_c2460][PH=5][PH0=0.03][P=1.2e-08]						deep_intergenic	chr13	32853438	32853448	5	-
37276[gene=chr13_r_c2460][PH=5][PH0=0.03][P=1.2e-08]						deep_intergenic	chr13	32854161	32854162	5	-
37293[gene=chr13_r_c2460][PH=5][PH0=0.03][P=1.2e-08]						deep_intergenic	chr13	32854513	32854520	5	-
37369[gene=chr13_r_c2460][PH=5][PH0=0.03][P=1.2e-08]						deep_intergenic	chr13	32855394	32855414	5	-
37652[gene=chr13_r_c2460][PH=5][PH0=0.03][P=1.2e-08]						deep_intergenic	chr13	32861780	32861782	5	-
37813[gene=chr13_r_c2460][PH=5][PH0=0.03][P=1.2e-08]						deep_intergenic	chr13	32864839	32864847	5	-
37889[gene=chr13_r_c2460][PH=5][PH0=0.03][P=1.2e-08]						deep_intergenic	chr13	32865782	32865790	5	-
38051[gene=chr13_r_c2460][PH=5][PH0=0.03][P=1.2e-08]						deep_intergenic	chr13	32868247	32868261	5	-
38186[gene=chr13_r_c2460][PH=5][PH0=0.03][P=1.2e-08]						deep_intergenic	chr13	32871014	32871016	5	-
38407[gene=chr13_r_c2460][PH=5][PH0=0.03][P=1.2e-08]						deep_intergenic	chr13	32873339	32873358	5	-
33368[gene=chr1_f_c295][PH=5][PH0=0.07][P=2.8e-07]	13518	Dst				intron	chr1	34212044	34212053	5	+
53394[gene=chr13_r_c2460][PH=5][PH0=0.03][P=1.2e-08]						deep_intergenic	chr13	45528385	45528395	5	-
52204[gene=666794][PH=5][PH0=0.01][P=9.9e-11]	666794	Rbm24				intron	chr13	46520660	46520673	5	+
52369[gene=666794][PH=5][PH0=0.01][P=9.9e-11]	666794	Rbm24				3'UTR	chr13	46525065	46525070	5	+
52958[gene=67252][PH=5][PH0=0.02][P=1.3e-08]	67252	Cap2				intron	chr13	46664370	46664382	5	+
57106[gene=66695][PH=5][PH0=0.01][P=1.7e-09]	66695	Aspn				5'UTR	chr13	49640028	49640047	5	+
72418[gene=chr13_r_c2460][PH=5][PH0=0.03][P=1.2e-08]						deep_intergenic	chr13	59030912	59030923	5	-
39843[gene=78321][PH=5][PH0=0.02][P=5.5e-09]	78321	Ankrd23				intron	chr1	36589616	36589623	5	-
99862[gene=chr13_r_c2460][PH=5][PH0=0.03][P=1.2e-08]						deep_intergenic	chr13	83555309	83555322	5	-
96401[gene=17260][PH=5][PH0=0.01][P=5.1e-09]	17260	Mef2c				intron	chr13	83757788	83757802	5	+
110935[gene=chr13_r_c2460][PH=5][PH0=0.03][P=1.2e-08]						deep_intergenic	chr13	93760611	93760622	5	-
111977[gene=chr13_r_c2460][PH=5][PH0=0.03][P=1.2e-08]						CDS	chr13	93866423	93866433	5	-
112002[gene=chr13_r_c2460][PH=5][PH0=0.03][P=1.2e-08]						CDS	chr13	93866617	93866627	5	-
125136[gene=chr14_f_c2561][PH=5][PH0=0.01][P=1.6e-10]						deep_intergenic	chr14	108520867	108520880	5	+
138225[gene=105559][PH=5][PH0=0.01][P=1.2e-10]	105559	Mbnl2				intron	chr14	120756247	120756264	5	+
139059[gene=105559][PH=5][PH0=0.01][P=1.2e-10]	105559	Mbnl2				intron	chr14	120800430	120800438	5	+
139684[gene=105559][PH=5][PH0=0.01][P=1.2e-10]	105559	Mbnl2				3'UTR	chr14	120830136	120830137	5	+
31887[gene=chr14_f_c806][PH=5][PH0=0.02][P=3.8e-09]	328365	Zmiz1				intron	chr14	26405930	26405933	5	+
42874[gene=chr14_f_c806][PH=5][PH0=0.02][P=3.8e-09]	319955	Ercc6				CDS	chr14	33334232	33334243	5	+
37689[gene=chr14_r_c2220][PH=5][PH0=0.02][P=9.7e-09]						downstream_10k	chr14	33472943	33472946	5	-
40952[gene=chr14_r_c2220][PH=5][PH0=0.02][P=9.7e-09]	24131	Ldb3				3'UTR	chr14	35340316	35340323	5	-
41674[gene=chr14_r_c2220][PH=5][PH0=0.02][P=9.7e-09]	24131	Ldb3				intron	chr14	35366249	35366262	5	-
41809[gene=chr14_r_c2220][PH=5][PH0=0.02][P=9.7e-09]	24131	Ldb3				intron	chr14	35371278	35371293	5	-
42097[gene=chr14_r_c2220][PH=5][PH0=0.02][P=9.7e-09]	24131	Ldb3				intron	chr14	35378823	35378829	5	-
42143[gene=chr14_r_c2220][PH=5][PH0=0.02][P=9.7e-09]	24131	Ldb3				intron	chr14	35380869	35380870	5	-
42326[gene=chr14_r_c2220][PH=5][PH0=0.02][P=9.7e-09]	24131	Ldb3				intron	chr14	35383392	35383393	5	-
42563[gene=chr14_r_c2220][PH=5][PH0=0.02][P=9.7e-09]	24131	Ldb3				intron	chr14	35388382	35388389	5	-
42719[gene=chr14_r_c2220][PH=5][PH0=0.02][P=9.7e-09]	24131	Ldb3				intron	chr14	35389699	35389706	5	-
42834[gene=chr14_r_c2220][PH=5][PH0=0.02][P=9.7e-09]	24131	Ldb3				intron	chr14	35391031	35391036	5	-
42876[gene=chr14_r_c2220][PH=5][PH0=0.02][P=9.7e-09]	24131	Ldb3				intron	chr14	35391325	35391335	5	-
43072[gene=chr14_r_c2220][PH=5][PH0=0.02][P=9.7e-09]	24131	Ldb3				intron	chr14	35399368	35399374	5	-
51569[gene=chr14_f_c2443][PH=5][PH0=0.10][P=8.5e-07]						deep_intergenic	chr14	41748889	41748901	5	+
48643[gene=chr1_f_c295][PH=5][PH0=0.07][P=2.8e-07]	12825	Col3a1				CDS	chr1	45388557	45388565	5	+
68061[gene=chr14_f_c2443][PH=5][PH0=0.10][P=8.5e-07]	28199	Wdr23				intron	chr14	56179721	56179732	5	+
75033[gene=chr14_f_c2443][PH=5][PH0=0.10][P=8.5e-07]	50720	Sacs				intron	chr14	61826249	61826260	5	+
93281[gene=chr14_f_c2443][PH=5][PH0=0.10][P=8.5e-07]	21807	Tsc22d1				intron	chr14	76835437	76835446	5	+
59464[gene=14042][PH=5][PH0=0.01][P=5.3e-09]	14042	Ext1				intron	chr15	53119510	53119513	5	-
59880[gene=14042][PH=5][PH0=0.01][P=5.3e-09]	14042	Ext1				intron	chr15	53145099	53145102	5	-
91821[gene=17189][PH=5][PH0=0.01][P=1.6e-09]	17189	Mb				3'UTR	chr15	76846055	76846063	5	-
92873[gene=93686][PH=5][PH0=0.01][P=1.7e-09]	93686	Rbm9				intron	chr15	76942572	76942577	5	-
95928[gene=19293][PH=5][PH0=0.03][P=3.7e-08]	19293	Pvalb				3'UTR	chr15	78021964	78021973	5	-
96170[gene=19293][PH=5][PH0=0.03][P=3.7e-08]	19293	Pvalb				intron	chr15	78028538	78028541	5	-
96322[gene=19293][PH=5][PH0=0.03][P=3.7e-08]	19293	Pvalb				intron	chr15	78031486	78031499	5	-
98325[gene=67040][PH=5][PH0=0.01][P=5.8e-10]	67040	Ddx17				5'UTR||3'UTR	chr15	79363028	79363044	5	-
119555[gene=chr15_r_c2213][PH=5][PH0=0.01][P=2.8e-09]						intron	chr15	96113551	96113572	5	-
65998[gene=chr1_f_c295][PH=5][PH0=0.07][P=2.8e-07]	12168	Bmpr2				intron	chr1	59827976	59827981	5	+
29578[gene=75826][PH=5][PH0=0.02][P=8.6e-09]	75826	Senp2				intron	chr16	22032982	22032987	5	+
29315[gene=12053][PH=5][PH0=0.01][P=6.4e-10]	12053	Bcl6				intron	chr16	23966916	23966922	5	-
38910[gene=67501][PH=5][PH0=0.01][P=2.3e-10]	67501	Ccdc50				intron	chr16	27431745	27431747	5	+
71808[gene=227197][PH=5][PH0=0.02][P=4.7e-08]	227197	Ndufs1				CDS	chr1	63207525	63207540	5	-
65323[gene=56490][PH=5][PH0=0.01][P=1.8e-10]	56490	Zbtb20				intron	chr16	43387635	43387644	5	+
66552[gene=56490][PH=5][PH0=0.01][P=1.8e-10]	56490	Zbtb20				intron	chr16	43469097	43469101	5	+
66776[gene=56490][PH=5][PH0=0.01][P=1.8e-10]	56490	Zbtb20				intron	chr16	43480444	43480460	5	+
67334[gene=56490][PH=5][PH0=0.01][P=1.8e-10]	56490	Zbtb20				intron	chr16	43507488	43507496	5	+
4294[gene=106393][PH=5][PH0=0.01][P=4.0e-11]	106393	Srl				intron	chr16	4522610	4522620	5	-
85073[gene=78749][PH=5][PH0=0.01][P=3.8e-10]	78749	4631422O05Rik				intron	chr16	57357974	57357985	5	+
85198[gene=78749][PH=5][PH0=0.01][P=3.8e-10]	78749	4631422O05Rik				intron	chr16	57360711	57360718	5	+
85927[gene=78749][PH=5][PH0=0.01][P=3.8e-10]	78749	4631422O05Rik				intron	chr16	57390755	57390766	5	+
86152[gene=78749][PH=5][PH0=0.01][P=3.8e-10]	78749	4631422O05Rik				intron	chr16	57400803	57400809	5	+
77045[gene=17901][PH=5][PH0=0.04][P=5.0e-07]	17901	Myl1				intron	chr1	66974155	66974166	5	-
77150[gene=17901][PH=5][PH0=0.04][P=5.0e-07]	17901	Myl1				intron	chr1	66976585	66976590	5	-
77174[gene=17901][PH=5][PH0=0.04][P=5.0e-07]	17901	Myl1				intron	chr1	66976993	66976996	5	-
77241[gene=17901][PH=5][PH0=0.04][P=5.0e-07]	17901	Myl1				intron	chr1	66977511	66977514	5	-
77296[gene=17901][PH=5][PH0=0.04][P=5.0e-07]	17901	Myl1				intron	chr1	66978168	66978188	5	-
77322[gene=17901][PH=5][PH0=0.04][P=5.0e-07]	17901	Myl1				intron	chr1	66978296	66978305	5	-
77358[gene=17901][PH=5][PH0=0.04][P=5.0e-07]	17901	Myl1				intron	chr1	66978635	66978644	5	-
77400[gene=17901][PH=5][PH0=0.04][P=5.0e-07]	17901	Myl1				intron	chr1	66979046	66979063	5	-
77412[gene=17901][PH=5][PH0=0.04][P=5.0e-07]	17901	Myl1				intron	chr1	66979097	66979101	5	-
77598[gene=17901][PH=5][PH0=0.04][P=5.0e-07]	17901	Myl1				intron	chr1	66981289	66981299	5	-
77607[gene=17901][PH=5][PH0=0.04][P=5.0e-07]	17901	Myl1				intron	chr1	66981360	66981365	5	-
77618[gene=17901][PH=5][PH0=0.04][P=5.0e-07]	17901	Myl1				intron	chr1	66981452	66981463	5	-
77657[gene=17901][PH=5][PH0=0.04][P=5.0e-07]	17901	Myl1				intron	chr1	66981680	66981689	5	-
77704[gene=17901][PH=5][PH0=0.04][P=5.0e-07]	17901	Myl1				intron	chr1	66982031	66982035	5	-
77721[gene=17901][PH=5][PH0=0.04][P=5.0e-07]	17901	Myl1				intron	chr1	66982158	66982171	5	-
77786[gene=17901][PH=5][PH0=0.04][P=5.0e-07]	17901	Myl1				intron	chr1	66982953	66982957	5	-
77901[gene=17901][PH=5][PH0=0.04][P=5.0e-07]	17901	Myl1				intron	chr1	66984553	66984555	5	-
78027[gene=17901][PH=5][PH0=0.04][P=5.0e-07]	17901	Myl1				intron	chr1	66986330	66986341	5	-
78048[gene=17901][PH=5][PH0=0.04][P=5.0e-07]	17901	Myl1				intron	chr1	66986524	66986528	5	-
78235[gene=17901][PH=5][PH0=0.04][P=5.0e-07]	17901	Myl1				intron	chr1	66989271	66989287	5	-
5500[gene=268859][PH=5][PH0=0.02][P=9.9e-09]	268859	A2bp1				intron	chr16	7076527	7076540	5	+
7971[gene=268859][PH=5][PH0=0.02][P=9.9e-09]	268859	A2bp1				intron	chr16	7291725	7291728	5	+
10451[gene=69053][PH=5][PH0=0.01][P=1.6e-10]	69053	1810013L24Rik				intron	chr16	8845529	8845531	5	+
99881[gene=54420][PH=5][PH0=0.00][P=7.6e-13]	54420	Cldn8				CDS||5'UTR	chr16	88563278	88563289	5	-
123477[gene=20658][PH=5][PH0=0.01][P=1.5e-10]	20658	Son				intron	chr16	91667050	91667051	5	+
123656[gene=20658][PH=5][PH0=0.01][P=1.5e-10]	20658	Son				3'UTR	chr16	91673772	91673782	5	+
13452[gene=chr17_r_c1][PH=5][PH0=0.08][P=4.8e-06]	20519	Slc22a3				CDS	chr17	12700129	12700142	5	-
26949[gene=chr17_r_c1][PH=5][PH0=0.08][P=4.8e-06]						intron	chr17	24666836	24666846	5	-
40596[gene=chr17_f_c2684][PH=5][PH0=0.08][P=1.8e-06]	77128	A930001N09Rik				intron	chr17	26901747	26901756	5	+
46531[gene=chr17_f_c2684][PH=5][PH0=0.08][P=1.8e-06]	21769	Zfand3				intron	chr17	30185684	30185692	5	+
37722[gene=chr17_r_c1][PH=5][PH0=0.08][P=4.8e-06]						deep_intergenic	chr17	31042507	31042516	5	-
54382[gene=chr17_f_c2684][PH=5][PH0=0.08][P=1.8e-06]	53817	Bat1a				intron	chr17	35387236	35387239	5	+
86565[gene=chr1_r_c1412][PH=5][PH0=0.05][P=1.4e-05]						intron	chr1	73977161	73977162	5	-
86859[gene=chr1_r_c1412][PH=5][PH0=0.05][P=1.4e-05]						upstream_10k	chr1	73991261	73991262	5	-
86871[gene=chr1_r_c1412][PH=5][PH0=0.05][P=1.4e-05]						upstream_10k	chr1	73991520	73991522	5	-
86979[gene=chr1_r_c1412][PH=5][PH0=0.05][P=1.4e-05]						upstream_10k	chr1	73995106	73995120	5	-
87146[gene=chr1_r_c1412][PH=5][PH0=0.05][P=1.4e-05]						deep_intergenic	chr1	73998844	73998848	5	-
66088[gene=chr17_f_c2684][PH=5][PH0=0.08][P=1.8e-06]						deep_intergenic	chr17	44694795	44694805	5	+
55073[gene=224807][PH=5][PH0=0.03][P=1.2e-07]	224807	Tmem63b				intron	chr17	45800728	45800729	5	-
57323[gene=chr17_r_c1738][PH=5][PH0=0.03][P=1.1e-06]						deep_intergenic	chr17	46991326	46991328	5	-
86179[gene=chr1_f_c295][PH=5][PH0=0.07][P=2.8e-07]	11790	Speg				intron	chr1	75372581	75372586	5	+
86347[gene=chr1_f_c295][PH=5][PH0=0.07][P=2.8e-07]	11790	Speg				intron	chr1	75375712	75375716	5	+
86367[gene=chr1_f_c295][PH=5][PH0=0.07][P=2.8e-07]	11790	Speg				intron	chr1	75375923	75375928	5	+
86752[gene=chr17_f_c2684][PH=5][PH0=0.08][P=1.8e-06]						deep_intergenic	chr17	63284657	63284668	5	+
83775[gene=19328][PH=5][PH0=0.01][P=3.6e-10]	19328	Rab12				intron	chr17	66866926	66866934	5	-
95542[gene=chr17_f_c2684][PH=5][PH0=0.08][P=1.8e-06]						deep_intergenic	chr17	71202726	71202750	5	+
112524[gene=12314][PH=5][PH0=0.03][P=2.8e-08]	12314	Calm2				intron	chr17	87843563	87843567	5	-
121113[gene=73825][PH=5][PH0=0.03][P=1.0e-07]	73825	Ccdc128				intron	chr17	88953481	88953483	5	+
115574[gene=18189][PH=5][PH0=0.01][P=1.1e-09]	18189	Nrxn1				intron	chr17	90637849	90637860	5	-
12448[gene=225164][PH=5][PH0=0.01][P=4.2e-09]	225164	Mib1				intron	chr18	10743656	10743669	5	+
35602[gene=chr18_f_c540][PH=5][PH0=0.01][P=2.8e-10]						deep_intergenic	chr18	31293866	31293877	5	+
38589[gene=30948][PH=5][PH0=0.03][P=1.3e-07]	30948	Bin1				intron	chr18	32566556	32566572	5	+
39061[gene=30948][PH=5][PH0=0.03][P=1.3e-07]	30948	Bin1				intron	chr18	32589867	32589874	5	+
55986[gene=58916][PH=5][PH0=0.02][P=5.0e-09]	58916	Myot				intron	chr18	44498950	44498955	5	+
56105[gene=58916][PH=5][PH0=0.02][P=5.0e-09]	58916	Myot				intron	chr18	44501405	44501416	5	+
56210[gene=58916][PH=5][PH0=0.02][P=5.0e-09]	58916	Myot				intron	chr18	44502938	44502949	5	+
56337[gene=58916][PH=5][PH0=0.02][P=5.0e-09]	58916	Myot				intron	chr18	44507329	44507336	5	+
76817[gene=67665][PH=5][PH0=0.01][P=8.7e-10]	67665	Dctn4				3'UTR	chr18	60717236	60717244	5	+
80274[gene=494504][PH=5][PH0=0.01][P=9.4e-11]	494504	Apcdd1				intron	chr18	63085801	63085816	5	+
74513[gene=53382][PH=5][PH0=0.01][P=2.8e-09]	53382	Txnl1				intron	chr18	63830161	63830172	5	-
100255[gene=207259][PH=5][PH0=0.01][P=4.9e-11]	207259	Zbtb7c				intron	chr18	76143191	76143202	5	+
9642[gene=67974][PH=5][PH0=0.01][P=2.9e-10]	67974	Ccny				intron	chr18	9435768	9435779	5	-
32414[gene=chr19_f_c1809][PH=5][PH0=0.05][P=3.8e-07]						deep_intergenic	chr19	26654891	26654901	5	+
33364[gene=chr19_f_c1809][PH=5][PH0=0.05][P=3.8e-07]						deep_intergenic	chr19	27105017	27105033	5	+
54282[gene=chr19_f_c1809][PH=5][PH0=0.05][P=3.8e-07]	52013	D19Ertd386e				intron	chr19	42597642	42597653	5	+
57186[gene=chr19_f_c1809][PH=5][PH0=0.05][P=3.8e-07]	226151	6030443O07Rik				intron	chr19	45025451	45025465	5	+
69516[gene=chr19_f_c1809][PH=5][PH0=0.05][P=3.8e-07]						intron	chr19	53765838	53765853	5	+
11364[gene=chr19_r_c174][PH=5][PH0=0.01][P=1.3e-10]						deep_intergenic	chr19	5829855	5829856	5	-
12148[gene=chr19_r_c176][PH=5][PH0=0.01][P=2.2e-09]						downstream_10k	chr19	5834587	5834590	5	-
12160[gene=chr19_r_c176][PH=5][PH0=0.01][P=2.2e-09]						downstream_10k	chr19	5834664	5834668	5	-
12352[gene=chr19_r_c176][PH=5][PH0=0.01][P=2.2e-09]						downstream_10k	chr19	5835868	5835884	5	-
12560[gene=chr19_r_c178][PH=5][PH0=0.01][P=1.7e-11]						downstream_10k	chr19	5836979	5836983	5	-
12743[gene=chr19_r_c179][PH=5][PH0=0.01][P=2.3e-10]						downstream_10k	chr19	5838002	5838006	5	-
12802[gene=chr19_r_c179][PH=5][PH0=0.01][P=2.3e-10]						downstream_10k	chr19	5838278	5838282	5	-
5313[gene=19309][PH=5][PH0=0.02][P=3.6e-08]	19309	Pygm				intron	chr19	6390189	6390193	5	+
5427[gene=19309][PH=5][PH0=0.02][P=3.6e-08]	19309	Pygm				intron	chr19	6394163	6394167	5	+
5530[gene=19309][PH=5][PH0=0.02][P=3.6e-08]	19309	Pygm				intron	chr19	6396891	6396898	5	+
9553[gene=chr19_f_c1809][PH=5][PH0=0.05][P=3.8e-07]	66395	Ahnak				CDS	chr19	9079116	9079137	5	+
133234[gene=chr2_f_c2061][PH=5][PH0=0.02][P=6.9e-09]						deep_intergenic	chr2	109223428	109223441	5	+
145499[gene=chr2_f_c2061][PH=5][PH0=0.02][P=6.9e-09]						downstream_10k	chr2	119431948	119431953	5	+
167586[gene=chr2_r_c1176][PH=5][PH0=0.01][P=1.1e-11]	20402	Zfp106				3'UTR	chr2	120335781	120335787	5	-
12287[gene=chr2_f_c250][PH=5][PH0=0.02][P=2.1e-08]						deep_intergenic	chr2	13315118	13315129	5	+
12561[gene=22352][PH=5][PH0=0.02][P=1.8e-08]	22352	Vim				3'UTR	chr2	13504265	13504273	5	+
195224[gene=chr2_r_c1176][PH=5][PH0=0.01][P=1.1e-11]	16558	Kif16b				intron	chr2	142592345	142592353	5	-
196982[gene=chr2_r_c1176][PH=5][PH0=0.01][P=1.1e-11]	81910	Rrbp1				CDS	chr2	143814363	143814364	5	-
202972[gene=chr2_r_c1176][PH=5][PH0=0.01][P=1.1e-11]	13010	Cst3				3'UTR	chr2	148697457	148697474	5	-
211084[gene=chr2_r_c1176][PH=5][PH0=0.01][P=1.1e-11]	56406	Ncoa6				intron	chr2	155295798	155295808	5	-
213046[gene=chr2_r_c1176][PH=5][PH0=0.01][P=1.1e-11]	170791	Rbm39				intron	chr2	156002429	156002434	5	-
213140[gene=chr2_r_c1176][PH=5][PH0=0.01][P=1.1e-11]	170791	Rbm39				5'UTR	chr2	156004431	156004435	5	-
196531[gene=228836][PH=5][PH0=0.01][P=7.7e-10]	228836	Dlgap4				intron	chr2	156555431	156555440	5	+
211723[gene=19246][PH=5][PH0=0.01][P=2.1e-10]	19246	Ptpn1				intron	chr2	167774878	167774903	5	+
227089[gene=chr2_f_c4829][PH=5][PH0=0.01][P=3.4e-10]						intron	chr2	180121242	180121256	5	+
227231[gene=chr2_f_c4829][PH=5][PH0=0.01][P=3.4e-10]						intron	chr2	180122179	180122194	5	+
227249[gene=chr2_f_c4829][PH=5][PH0=0.01][P=3.4e-10]						CDS	chr2	180122329	180122331	5	+
227344[gene=chr2_f_c4829][PH=5][PH0=0.01][P=3.4e-10]						intron	chr2	180123115	180123127	5	+
227405[gene=chr2_f_c4829][PH=5][PH0=0.01][P=3.4e-10]						intron	chr2	180123699	180123706	5	+
227604[gene=chr2_f_c4829][PH=5][PH0=0.01][P=3.4e-10]						intron	chr2	180125100	180125109	5	+
227739[gene=chr2_f_c4829][PH=5][PH0=0.01][P=3.4e-10]						intron	chr2	180125795	180125796	5	+
227950[gene=chr2_f_c4829][PH=5][PH0=0.01][P=3.4e-10]						intron	chr2	180127266	180127273	5	+
228231[gene=chr2_f_c4829][PH=5][PH0=0.01][P=3.4e-10]						intron	chr2	180128997	180129000	5	+
228283[gene=chr2_f_c4829][PH=5][PH0=0.01][P=3.4e-10]						intron	chr2	180129242	180129245	5	+
228868[gene=chr2_f_c4829][PH=5][PH0=0.01][P=3.4e-10]						intron	chr2	180132782	180132789	5	+
228900[gene=chr2_f_c4829][PH=5][PH0=0.01][P=3.4e-10]						intron	chr2	180133001	180133003	5	+
228975[gene=chr2_f_c4829][PH=5][PH0=0.01][P=3.4e-10]						intron	chr2	180133750	180133762	5	+
228988[gene=chr2_f_c4829][PH=5][PH0=0.01][P=3.4e-10]						intron	chr2	180133839	180133853	5	+
229052[gene=chr2_f_c4829][PH=5][PH0=0.01][P=3.4e-10]						intron	chr2	180134390	180134394	5	+
229093[gene=chr2_f_c4829][PH=5][PH0=0.01][P=3.4e-10]						intron	chr2	180134833	180134838	5	+
22025[gene=208618][PH=5][PH0=0.01][P=6.7e-10]	208618	Etl4				intron	chr2	20468859	20468873	5	+
30398[gene=chr2_f_c985][PH=5][PH0=0.07][P=1.6e-05]	27176	Rpl7a				exon_unclassified	chr2	26768376	26768392	5	+
39952[gene=chr2_f_c985][PH=5][PH0=0.07][P=1.6e-05]	665700	Hmcn2				intron	chr2	31256545	31256548	5	+
58535[gene=chr2_r_c1176][PH=5][PH0=0.01][P=1.1e-11]	24136	Zeb2				intron	chr2	44949103	44949116	5	-
58616[gene=chr2_r_c1176][PH=5][PH0=0.01][P=1.1e-11]	24136	Zeb2				5'UTR	chr2	44952561	44952572	5	-
58701[gene=chr2_r_c1176][PH=5][PH0=0.01][P=1.1e-11]	24136	Zeb2				intron	chr2	44954955	44954958	5	-
58734[gene=chr2_r_c1176][PH=5][PH0=0.01][P=1.1e-11]	24136	Zeb2				intron	chr2	44955652	44955654	5	-
58911[gene=chr2_r_c1176][PH=5][PH0=0.01][P=1.1e-11]	24136	Zeb2				intron	chr2	44962127	44962131	5	-
58931[gene=chr2_r_c1176][PH=5][PH0=0.01][P=1.1e-11]	24136	Zeb2				intron	chr2	44962379	44962383	5	-
65998[gene=chr2_r_c1176][PH=5][PH0=0.01][P=1.1e-11]	17996	Neb				intron	chr2	52007323	52007335	5	-
66430[gene=chr2_r_c1176][PH=5][PH0=0.01][P=1.1e-11]	17996	Neb				intron	chr2	52012221	52012228	5	-
66762[gene=chr2_r_c1176][PH=5][PH0=0.01][P=1.1e-11]	17996	Neb				CDS	chr2	52020206	52020215	5	-
66857[gene=chr2_r_c1176][PH=5][PH0=0.01][P=1.1e-11]	17996	Neb				intron	chr2	52022431	52022448	5	-
67133[gene=chr2_r_c1176][PH=5][PH0=0.01][P=1.1e-11]	17996	Neb				CDS	chr2	52035059	52035061	5	-
67288[gene=chr2_r_c1176][PH=5][PH0=0.01][P=1.1e-11]	17996	Neb				intron	chr2	52040185	52040187	5	-
67375[gene=chr2_r_c1176][PH=5][PH0=0.01][P=1.1e-11]	17996	Neb				intron	chr2	52042161	52042163	5	-
68164[gene=chr2_r_c1176][PH=5][PH0=0.01][P=1.1e-11]	17996	Neb				CDS	chr2	52078456	52078469	5	-
68188[gene=chr2_r_c1176][PH=5][PH0=0.01][P=1.1e-11]	17996	Neb				intron	chr2	52080385	52080388	5	-
68348[gene=chr2_r_c1176][PH=5][PH0=0.01][P=1.1e-11]	17996	Neb				CDS	chr2	52087573	52087577	5	-
69165[gene=chr2_r_c1176][PH=5][PH0=0.01][P=1.1e-11]	17996	Neb				CDS	chr2	52128450	52128462	5	-
69896[gene=chr2_r_c1176][PH=5][PH0=0.01][P=1.1e-11]	17996	Neb				CDS	chr2	52160703	52160707	5	-
70360[gene=chr2_r_c1176][PH=5][PH0=0.01][P=1.1e-11]	17996	Neb				intron	chr2	52174088	52174090	5	-
70546[gene=chr2_r_c1176][PH=5][PH0=0.01][P=1.1e-11]	17996	Neb				intron	chr2	52178453	52178460	5	-
70652[gene=chr2_r_c1176][PH=5][PH0=0.01][P=1.1e-11]	17996	Neb				CDS	chr2	52182531	52182534	5	-
73834[gene=227937][PH=5][PH0=0.01][P=1.0e-08]	227937	Pkp4				intron	chr2	59067421	59067424	5	+
83857[gene=241431][PH=5][PH0=0.00][P=6.0e-12]	241431	Xirp2				CDS	chr2	67346352	67346353	5	+
83899[gene=241431][PH=5][PH0=0.00][P=6.0e-12]	241431	Xirp2				CDS	chr2	67347561	67347576	5	+
93247[gene=65964][PH=5][PH0=0.01][P=4.7e-09]	65964	B230120H23Rik				intron	chr2	72243497	72243509	5	+
101551[gene=chr2_r_c1176][PH=5][PH0=0.01][P=1.1e-11]	22138	Ttn				CDS	chr2	76543773	76543790	5	-
101643[gene=chr2_r_c1176][PH=5][PH0=0.01][P=1.1e-11]	22138	Ttn				CDS	chr2	76546351	76546364	5	-
101701[gene=chr2_r_c1176][PH=5][PH0=0.01][P=1.1e-11]	22138	Ttn				CDS	chr2	76547301	76547302	5	-
101960[gene=chr2_r_c1176][PH=5][PH0=0.01][P=1.1e-11]	22138	Ttn				CDS	chr2	76553909	76553927	5	-
102432[gene=chr2_r_c1176][PH=5][PH0=0.01][P=1.1e-11]	22138	Ttn				CDS	chr2	76567547	76567557	5	-
102489[gene=chr2_r_c1176][PH=5][PH0=0.01][P=1.1e-11]	22138	Ttn				CDS	chr2	76568175	76568193	5	-
102505[gene=chr2_r_c1176][PH=5][PH0=0.01][P=1.1e-11]	22138	Ttn				CDS	chr2	76568434	76568440	5	-
102719[gene=chr2_r_c1176][PH=5][PH0=0.01][P=1.1e-11]	22138	Ttn				CDS	chr2	76575095	76575107	5	-
102991[gene=chr2_r_c1176][PH=5][PH0=0.01][P=1.1e-11]	22138	Ttn				CDS	chr2	76579899	76579903	5	-
103037[gene=chr2_r_c1176][PH=5][PH0=0.01][P=1.1e-11]	22138	Ttn				CDS	chr2	76580252	76580257	5	-
103159[gene=chr2_r_c1176][PH=5][PH0=0.01][P=1.1e-11]	22138	Ttn				CDS	chr2	76582068	76582069	5	-
103292[gene=chr2_r_c1176][PH=5][PH0=0.01][P=1.1e-11]	22138	Ttn				CDS	chr2	76583598	76583611	5	-
103356[gene=chr2_r_c1176][PH=5][PH0=0.01][P=1.1e-11]	22138	Ttn				CDS	chr2	76584527	76584539	5	-
103432[gene=chr2_r_c1176][PH=5][PH0=0.01][P=1.1e-11]	22138	Ttn				CDS	chr2	76585618	76585622	5	-
103441[gene=chr2_r_c1176][PH=5][PH0=0.01][P=1.1e-11]	22138	Ttn				CDS	chr2	76585660	76585671	5	-
103515[gene=chr2_r_c1176][PH=5][PH0=0.01][P=1.1e-11]	22138	Ttn				CDS	chr2	76586648	76586650	5	-
103619[gene=chr2_r_c1176][PH=5][PH0=0.01][P=1.1e-11]	22138	Ttn				CDS	chr2	76588694	76588707	5	-
103898[gene=chr2_r_c1176][PH=5][PH0=0.01][P=1.1e-11]	22138	Ttn				CDS	chr2	76592987	76592994	5	-
104033[gene=chr2_r_c1176][PH=5][PH0=0.01][P=1.1e-11]	22138	Ttn				intron	chr2	76597636	76597642	5	-
104171[gene=chr2_r_c1176][PH=5][PH0=0.01][P=1.1e-11]	22138	Ttn				CDS	chr2	76601463	76601467	5	-
104425[gene=chr2_r_c1176][PH=5][PH0=0.01][P=1.1e-11]	22138	Ttn				CDS	chr2	76605136	76605148	5	-
104501[gene=chr2_r_c1176][PH=5][PH0=0.01][P=1.1e-11]	22138	Ttn				CDS	chr2	76605913	76605919	5	-
105354[gene=chr2_r_c1176][PH=5][PH0=0.01][P=1.1e-11]	22138	Ttn				CDS	chr2	76627121	76627133	5	-
105593[gene=chr2_r_c1176][PH=5][PH0=0.01][P=1.1e-11]	22138	Ttn				CDS	chr2	76633787	76633795	5	-
105746[gene=chr2_r_c1176][PH=5][PH0=0.01][P=1.1e-11]	22138	Ttn				CDS	chr2	76636659	76636672	5	-
105811[gene=chr2_r_c1176][PH=5][PH0=0.01][P=1.1e-11]	22138	Ttn				intron	chr2	76638437	76638441	5	-
105874[gene=chr2_r_c1176][PH=5][PH0=0.01][P=1.1e-11]	22138	Ttn				intron	chr2	76639293	76639304	5	-
106235[gene=chr2_r_c1176][PH=5][PH0=0.01][P=1.1e-11]	22138	Ttn				CDS	chr2	76648518	76648521	5	-
106325[gene=chr2_r_c1176][PH=5][PH0=0.01][P=1.1e-11]	22138	Ttn				CDS	chr2	76651431	76651446	5	-
106400[gene=chr2_r_c1176][PH=5][PH0=0.01][P=1.1e-11]	22138	Ttn				intron	chr2	76653297	76653309	5	-
106505[gene=chr2_r_c1176][PH=5][PH0=0.01][P=1.1e-11]	22138	Ttn				CDS	chr2	76655873	76655876	5	-
106528[gene=chr2_r_c1176][PH=5][PH0=0.01][P=1.1e-11]	22138	Ttn				intron	chr2	76656142	76656148	5	-
106611[gene=chr2_r_c1176][PH=5][PH0=0.01][P=1.1e-11]	22138	Ttn				intron	chr2	76657485	76657488	5	-
106724[gene=chr2_r_c1176][PH=5][PH0=0.01][P=1.1e-11]	22138	Ttn				intron	chr2	76659688	76659699	5	-
106944[gene=chr2_r_c1176][PH=5][PH0=0.01][P=1.1e-11]	22138	Ttn				intron	chr2	76663053	76663055	5	-
107069[gene=chr2_r_c1176][PH=5][PH0=0.01][P=1.1e-11]	22138	Ttn				CDS||5'UTR	chr2	76665063	76665077	5	-
107104[gene=chr2_r_c1176][PH=5][PH0=0.01][P=1.1e-11]	22138	Ttn				intron	chr2	76665715	76665725	5	-
107156[gene=chr2_r_c1176][PH=5][PH0=0.01][P=1.1e-11]	22138	Ttn				intron	chr2	76666591	76666603	5	-
107205[gene=chr2_r_c1176][PH=5][PH0=0.01][P=1.1e-11]	22138	Ttn				intron	chr2	76667351	76667353	5	-
107248[gene=chr2_r_c1176][PH=5][PH0=0.01][P=1.1e-11]	22138	Ttn				intron	chr2	76667748	76667765	5	-
107360[gene=chr2_r_c1176][PH=5][PH0=0.01][P=1.1e-11]	22138	Ttn				intron	chr2	76670370	76670380	5	-
107947[gene=chr2_r_c1176][PH=5][PH0=0.01][P=1.1e-11]	22138	Ttn				intron	chr2	76677841	76677844	5	-
107990[gene=chr2_r_c1176][PH=5][PH0=0.01][P=1.1e-11]	22138	Ttn				intron	chr2	76678254	76678263	5	-
108004[gene=chr2_r_c1176][PH=5][PH0=0.01][P=1.1e-11]	22138	Ttn				CDS||5'UTR	chr2	76678356	76678360	5	-
108061[gene=chr2_r_c1176][PH=5][PH0=0.01][P=1.1e-11]	22138	Ttn				intron	chr2	76678869	76678870	5	-
108113[gene=chr2_r_c1176][PH=5][PH0=0.01][P=1.1e-11]	22138	Ttn				CDS||5'UTR	chr2	76679389	76679394	5	-
108157[gene=chr2_r_c1176][PH=5][PH0=0.01][P=1.1e-11]	22138	Ttn				intron	chr2	76680003	76680015	5	-
108207[gene=chr2_r_c1176][PH=5][PH0=0.01][P=1.1e-11]	22138	Ttn				intron	chr2	76680503	76680515	5	-
108246[gene=chr2_r_c1176][PH=5][PH0=0.01][P=1.1e-11]	22138	Ttn				CDS	chr2	76680847	76680854	5	-
108309[gene=chr2_r_c1176][PH=5][PH0=0.01][P=1.1e-11]	22138	Ttn				intron	chr2	76681656	76681657	5	-
108405[gene=chr2_r_c1176][PH=5][PH0=0.01][P=1.1e-11]	22138	Ttn				intron	chr2	76682362	76682375	5	-
108487[gene=chr2_r_c1176][PH=5][PH0=0.01][P=1.1e-11]	22138	Ttn				intron	chr2	76683540	76683554	5	-
108598[gene=chr2_r_c1176][PH=5][PH0=0.01][P=1.1e-11]	22138	Ttn				intron	chr2	76685350	76685352	5	-
108836[gene=chr2_r_c1176][PH=5][PH0=0.01][P=1.1e-11]	22138	Ttn				CDS	chr2	76688116	76688118	5	-
109069[gene=chr2_r_c1176][PH=5][PH0=0.01][P=1.1e-11]	22138	Ttn				CDS	chr2	76690945	76690948	5	-
109147[gene=chr2_r_c1176][PH=5][PH0=0.01][P=1.1e-11]	22138	Ttn				intron	chr2	76692629	76692636	5	-
109497[gene=chr2_r_c1176][PH=5][PH0=0.01][P=1.1e-11]	22138	Ttn				CDS	chr2	76695501	76695506	5	-
109634[gene=chr2_r_c1176][PH=5][PH0=0.01][P=1.1e-11]	22138	Ttn				intron	chr2	76696987	76696993	5	-
109915[gene=chr2_r_c1176][PH=5][PH0=0.01][P=1.1e-11]	22138	Ttn				CDS	chr2	76701648	76701653	5	-
110513[gene=chr2_r_c1176][PH=5][PH0=0.01][P=1.1e-11]	22138	Ttn				CDS	chr2	76716764	76716782	5	-
110658[gene=chr2_r_c1176][PH=5][PH0=0.01][P=1.1e-11]	22138	Ttn				intron	chr2	76720704	76720710	5	-
110735[gene=chr2_r_c1176][PH=5][PH0=0.01][P=1.1e-11]	22138	Ttn				intron	chr2	76721644	76721651	5	-
110745[gene=chr2_r_c1176][PH=5][PH0=0.01][P=1.1e-11]	22138	Ttn				intron	chr2	76721706	76721717	5	-
111137[gene=chr2_r_c1176][PH=5][PH0=0.01][P=1.1e-11]	22138	Ttn				CDS	chr2	76731155	76731162	5	-
111253[gene=chr2_r_c1176][PH=5][PH0=0.01][P=1.1e-11]	22138	Ttn				CDS	chr2	76733276	76733285	5	-
111612[gene=chr2_r_c1176][PH=5][PH0=0.01][P=1.1e-11]	22138	Ttn				CDS	chr2	76737406	76737415	5	-
111714[gene=chr2_r_c1176][PH=5][PH0=0.01][P=1.1e-11]	22138	Ttn				CDS	chr2	76738477	76738480	5	-
111877[gene=chr2_r_c1176][PH=5][PH0=0.01][P=1.1e-11]	22138	Ttn				CDS	chr2	76741223	76741234	5	-
111916[gene=chr2_r_c1176][PH=5][PH0=0.01][P=1.1e-11]	22138	Ttn				CDS	chr2	76741414	76741426	5	-
111936[gene=chr2_r_c1176][PH=5][PH0=0.01][P=1.1e-11]	22138	Ttn				CDS	chr2	76741611	76741618	5	-
111982[gene=chr2_r_c1176][PH=5][PH0=0.01][P=1.1e-11]	22138	Ttn				intron	chr2	76742302	76742304	5	-
112076[gene=chr2_r_c1176][PH=5][PH0=0.01][P=1.1e-11]	22138	Ttn				intron	chr2	76744032	76744041	5	-
112161[gene=chr2_r_c1176][PH=5][PH0=0.01][P=1.1e-11]	22138	Ttn				CDS	chr2	76746285	76746287	5	-
112323[gene=chr2_r_c1176][PH=5][PH0=0.01][P=1.1e-11]	22138	Ttn				intron	chr2	76749399	76749400	5	-
112404[gene=chr2_r_c1176][PH=5][PH0=0.01][P=1.1e-11]	22138	Ttn				intron	chr2	76750638	76750641	5	-
112430[gene=chr2_r_c1176][PH=5][PH0=0.01][P=1.1e-11]	22138	Ttn				intron	chr2	76751122	76751138	5	-
112776[gene=chr2_r_c1176][PH=5][PH0=0.01][P=1.1e-11]	22138	Ttn				intron	chr2	76756262	76756266	5	-
112824[gene=chr2_r_c1176][PH=5][PH0=0.01][P=1.1e-11]	22138	Ttn				intron	chr2	76757178	76757192	5	-
113022[gene=chr2_r_c1176][PH=5][PH0=0.01][P=1.1e-11]	22138	Ttn				intron	chr2	76760048	76760064	5	-
113069[gene=chr2_r_c1176][PH=5][PH0=0.01][P=1.1e-11]	22138	Ttn				intron	chr2	76760938	76760950	5	-
113114[gene=chr2_r_c1176][PH=5][PH0=0.01][P=1.1e-11]	22138	Ttn				intron	chr2	76761528	76761534	5	-
113204[gene=chr2_r_c1176][PH=5][PH0=0.01][P=1.1e-11]	22138	Ttn				intron	chr2	76762586	76762600	5	-
113262[gene=chr2_r_c1176][PH=5][PH0=0.01][P=1.1e-11]	22138	Ttn				intron	chr2	76763297	76763310	5	-
113452[gene=chr2_r_c1176][PH=5][PH0=0.01][P=1.1e-11]	22138	Ttn				intron	chr2	76767805	76767813	5	-
113788[gene=chr2_r_c1176][PH=5][PH0=0.01][P=1.1e-11]	22138	Ttn				CDS||5'UTR	chr2	76776518	76776521	5	-
113950[gene=chr2_r_c1176][PH=5][PH0=0.01][P=1.1e-11]	22138	Ttn				CDS	chr2	76779926	76779929	5	-
113964[gene=chr2_r_c1176][PH=5][PH0=0.01][P=1.1e-11]	22138	Ttn				CDS	chr2	76780067	76780080	5	-
114108[gene=chr2_r_c1176][PH=5][PH0=0.01][P=1.1e-11]	22138	Ttn				CDS	chr2	76782883	76782897	5	-
114118[gene=chr2_r_c1176][PH=5][PH0=0.01][P=1.1e-11]	22138	Ttn				CDS	chr2	76782951	76782952	5	-
114200[gene=chr2_r_c1176][PH=5][PH0=0.01][P=1.1e-11]	22138	Ttn				CDS	chr2	76783920	76783932	5	-
114630[gene=chr2_r_c1176][PH=5][PH0=0.01][P=1.1e-11]	22138	Ttn				intron	chr2	76792156	76792161	5	-
114674[gene=chr2_r_c1176][PH=5][PH0=0.01][P=1.1e-11]	22138	Ttn				CDS	chr2	76793015	76793019	5	-
114691[gene=chr2_r_c1176][PH=5][PH0=0.01][P=1.1e-11]	22138	Ttn				intron	chr2	76793307	76793312	5	-
114779[gene=chr2_r_c1176][PH=5][PH0=0.01][P=1.1e-11]	22138	Ttn				intron	chr2	76801260	76801265	5	-
114794[gene=chr2_r_c1176][PH=5][PH0=0.01][P=1.1e-11]	22138	Ttn				intron	chr2	76801430	76801450	5	-
114865[gene=chr2_r_c1176][PH=5][PH0=0.01][P=1.1e-11]	22138	Ttn				CDS||3'UTR	chr2	76802589	76802591	5	-
114957[gene=chr2_r_c1176][PH=5][PH0=0.01][P=1.1e-11]	22138	Ttn				3'UTR	chr2	76803576	76803577	5	-
115000[gene=chr2_r_c1176][PH=5][PH0=0.01][P=1.1e-11]	22138	Ttn				intron	chr2	76804278	76804282	5	-
115062[gene=chr2_r_c1176][PH=5][PH0=0.01][P=1.1e-11]	22138	Ttn				intron	chr2	76805027	76805036	5	-
115158[gene=chr2_r_c1176][PH=5][PH0=0.01][P=1.1e-11]	22138	Ttn				intron	chr2	76806161	76806173	5	-
115175[gene=chr2_r_c1176][PH=5][PH0=0.01][P=1.1e-11]	22138	Ttn				CDS	chr2	76806518	76806522	5	-
115505[gene=chr2_r_c1176][PH=5][PH0=0.01][P=1.1e-11]	22138	Ttn				CDS	chr2	76813208	76813212	5	-
115723[gene=chr2_r_c1176][PH=5][PH0=0.01][P=1.1e-11]	22138	Ttn				intron	chr2	76820015	76820020	5	-
107746[gene=chr2_f_c2061][PH=5][PH0=0.02][P=6.9e-09]						downstream_10k||upstream_10k	chr2	85425265	85425281	5	+
133077[gene=chr2_r_c1176][PH=5][PH0=0.01][P=1.1e-11]	104418	Dgkz				intron	chr2	91786563	91786565	5	-
133098[gene=chr2_r_c1176][PH=5][PH0=0.01][P=1.1e-11]	104418	Dgkz				intron	chr2	91786766	91786784	5	-
133118[gene=chr2_r_c1176][PH=5][PH0=0.01][P=1.1e-11]	104418	Dgkz				intron	chr2	91786952	91786954	5	-
133131[gene=chr2_r_c1176][PH=5][PH0=0.01][P=1.1e-11]	104418	Dgkz				intron	chr2	91787021	91787030	5	-
117547[gene=99712][PH=5][PH0=0.01][P=4.1e-09]	99712	Cept1				intron	chr3	106318636	106318655	5	-
119617[gene=12977][PH=5][PH0=0.01][P=5.1e-10]	12977	Csf1				intron	chr3	107561901	107561913	5	-
160343[gene=56376][PH=5][PH0=0.02][P=3.5e-08]	56376	Pdlim5				intron	chr3	141970404	141970413	5	-
31401[gene=chr3_r_c760][PH=5][PH0=0.08][P=1.2e-06]						deep_intergenic	chr3	32547752	32547765	5	-
3216[gene=80892][PH=5][PH0=0.00][P=3.3e-12]	80892	Zfhx4				3'UTR	chr3	5413490	5413500	5	+
65662[gene=56758][PH=5][PH0=0.01][P=2.1e-10]	56758	Mbnl1				intron	chr3	60334053	60334054	5	+
66250[gene=56758][PH=5][PH0=0.01][P=2.1e-10]	56758	Mbnl1				intron	chr3	60354896	60354900	5	+
66393[gene=56758][PH=5][PH0=0.01][P=2.1e-10]	56758	Mbnl1				intron	chr3	60359011	60359018	5	+
66436[gene=56758][PH=5][PH0=0.01][P=2.1e-10]	56758	Mbnl1				intron	chr3	60360660	60360672	5	+
88101[gene=chr3_f_c1761][PH=5][PH0=0.02][P=5.9e-08]						deep_intergenic	chr3	79987193	79987208	5	+
101985[gene=chr3_f_c1761][PH=5][PH0=0.02][P=5.9e-08]	229534	Pbxip1				intron	chr3	89246411	89246426	5	+
98718[gene=chr3_r_c1866][PH=5][PH0=0.02][P=5.6e-09]						deep_intergenic	chr3	94626371	94626382	5	-
108937[gene=50874][PH=5][PH0=0.03][P=3.1e-08]	50874	Tmod4				intron	chr3	94929322	94929335	5	+
99724[gene=56772][PH=5][PH0=0.01][P=9.2e-11]						downstream_10k||upstream_10k	chr3	95032482	95032493	5	-
110643[gene=17210][PH=5][PH0=0.00][P=1.6e-11]	17210	Mcl1				3'UTR	chr3	95466650	95466656	5	+
104037[gene=83679][PH=5][PH0=0.01][P=1.3e-08]	83679	Pde4dip				intron	chr3	97528924	97528932	5	-
104949[gene=83679][PH=5][PH0=0.01][P=1.3e-08]	83679	Pde4dip				intron	chr3	97569473	97569486	5	-
105493[gene=83679][PH=5][PH0=0.01][P=1.3e-08]	83679	Pde4dip				intron	chr3	97591198	97591200	5	-
106132[gene=83679][PH=5][PH0=0.01][P=1.3e-08]	83679	Pde4dip				intron	chr3	97618356	97618359	5	-
106176[gene=83679][PH=5][PH0=0.01][P=1.3e-08]	83679	Pde4dip				intron	chr3	97619501	97619507	5	-
115594[gene=chr4_r_c983][PH=5][PH0=0.06][P=4.6e-06]	67305	Gpx7				intron	chr4	108077815	108077827	5	-
125002[gene=chr4_r_c983][PH=5][PH0=0.06][P=4.6e-06]	17776	Mast2				intron	chr4	116035002	116035013	5	-
145211[gene=chr4_f_c347][PH=5][PH0=0.01][P=1.3e-10]	71514	Sfpq				3'UTR	chr4	126707711	126707725	5	+
153710[gene=chr4_f_c347][PH=5][PH0=0.01][P=1.3e-10]						downstream_10k	chr4	132283878	132283888	5	+
157896[gene=chr4_f_c3385][PH=5][PH0=0.01][P=4.1e-10]	27981	D4Wsu53e				intron	chr4	134481569	134481576	5	+
158002[gene=chr4_f_c3385][PH=5][PH0=0.01][P=4.1e-10]	27981	D4Wsu53e				3'UTR	chr4	134482230	134482236	5	+
156636[gene=chr4_r_c983][PH=5][PH0=0.06][P=4.6e-06]	12540	Cdc42				intron	chr4	136884490	136884500	5	-
163315[gene=chr4_r_c983][PH=5][PH0=0.06][P=4.6e-06]						5'UTR	chr4	141568980	141568993	5	-
12282[gene=73314][PH=5][PH0=0.02][P=2.0e-08]	73314	1700034K16Rik				intron	chr4	14570439	14570452	5	-
172670[gene=16561][PH=5][PH0=0.01][P=7.3e-09]	16561	Kif1b				intron	chr4	148636050	148636055	5	-
174001[gene=70556][PH=5][PH0=0.02][P=3.5e-09]	70556	Slc25a33				intron	chr4	149131460	149131472	5	-
180768[gene=20481][PH=5][PH0=0.00][P=2.8e-11]	20481	Ski				intron	chr4	154564522	154564544	5	-
187276[gene=56036][PH=5][PH0=0.01][P=4.7e-09]	56036	Ccnl2				3'UTR	chr4	155194290	155194291	5	+
21250[gene=chr4_f_c223][PH=5][PH0=0.06][P=2.7e-06]						CDS	chr4	21801145	21801149	5	+
21337[gene=chr4_f_c223][PH=5][PH0=0.06][P=2.7e-06]						CDS	chr4	21801667	21801672	5	+
41148[gene=22004][PH=5][PH0=0.02][P=2.5e-08]	22004	Tpm2				CDS	chr4	43532334	43532339	5	-
45840[gene=chr4_f_c223][PH=5][PH0=0.06][P=2.7e-06]	28027					intron	chr4	44784383	44784407	5	+
46288[gene=chr4_f_c223][PH=5][PH0=0.06][P=2.7e-06]	28027					intron	chr4	44824435	44824439	5	+
50458[gene=chr4_f_c347][PH=5][PH0=0.01][P=1.3e-10]	12819	Col15a1				intron	chr4	47300791	47300801	5	+
62720[gene=chr4_f_c347][PH=5][PH0=0.01][P=1.3e-10]						deep_intergenic	chr4	57335528	57335544	5	+
67815[gene=chr4_r_c983][PH=5][PH0=0.06][P=4.6e-06]						deep_intergenic	chr4	66764465	66764475	5	-
103524[gene=chr4_f_c347][PH=5][PH0=0.01][P=1.3e-10]	18027	Nfia				intron	chr4	97463473	97463477	5	+
103622[gene=chr4_f_c347][PH=5][PH0=0.01][P=1.3e-10]	18027	Nfia				intron	chr4	97471404	97471416	5	+
126008[gene=chr5_r_c2566][PH=5][PH0=0.01][P=1.5e-10]						upstream_10k	chr5	113203615	113203629	5	-
136668[gene=chr5_f_c3682][PH=5][PH0=0.01][P=2.6e-10]	117109	Pop5				intron	chr5	115690611	115690622	5	+
139631[gene=chr5_f_c3682][PH=5][PH0=0.01][P=2.6e-10]	330177	Taok3				CDS	chr5	117665351	117665364	5	+
133933[gene=chr5_r_c2931][PH=5][PH0=0.01][P=1.0e-09]						deep_intergenic	chr5	118476874	118476888	5	-
141872[gene=56430][PH=5][PH0=0.02][P=4.1e-08]	56430	Clip1				intron	chr5	124081329	124081335	5	-
144530[gene=75695][PH=5][PH0=0.01][P=1.4e-09]	75695	Rilpl1				intron	chr5	124949729	124949738	5	-
22119[gene=chr5_r_c360][PH=5][PH0=0.03][P=6.2e-07]						intron	chr5	22916259	22916263	5	-
22257[gene=chr5_r_c360][PH=5][PH0=0.03][P=6.2e-07]						intron	chr5	22920984	22920993	5	-
22376[gene=chr5_r_c360][PH=5][PH0=0.03][P=6.2e-07]						intron	chr5	22923516	22923530	5	-
22432[gene=chr5_r_c360][PH=5][PH0=0.03][P=6.2e-07]						intron	chr5	22924715	22924722	5	-
22545[gene=chr5_r_c360][PH=5][PH0=0.03][P=6.2e-07]						intron	chr5	22926439	22926441	5	-
22713[gene=chr5_r_c360][PH=5][PH0=0.03][P=6.2e-07]						intron	chr5	22928983	22928987	5	-
22812[gene=chr5_r_c360][PH=5][PH0=0.03][P=6.2e-07]						intron	chr5	22931325	22931333	5	-
22905[gene=chr5_r_c360][PH=5][PH0=0.03][P=6.2e-07]						intron	chr5	22932882	22932885	5	-
23017[gene=chr5_r_c360][PH=5][PH0=0.03][P=6.2e-07]						intron	chr5	22933955	22933964	5	-
23101[gene=chr5_r_c360][PH=5][PH0=0.03][P=6.2e-07]						intron	chr5	22935819	22935830	5	-
23178[gene=chr5_r_c360][PH=5][PH0=0.03][P=6.2e-07]						intron	chr5	22936722	22936729	5	-
23250[gene=chr5_r_c360][PH=5][PH0=0.03][P=6.2e-07]						intron	chr5	22937774	22937792	5	-
59680[gene=52206][PH=5][PH0=0.03][P=3.1e-07]	52206	Anapc4				intron	chr5	53255020	53255035	5	+
75208[gene=chr5_r_c1764][PH=5][PH0=0.03][P=1.1e-08]	11980	Atp8a1				intron	chr5	68166503	68166505	5	-
98866[gene=81702][PH=5][PH0=0.01][P=1.5e-08]	81702	Ankrd17				intron	chr5	90791437	90791445	5	-
120961[gene=55983][PH=5][PH0=0.01][P=2.3e-10]	55983	Pdzrn3				intron	chr6	101206983	101207005	5	-
122220[gene=55983][PH=5][PH0=0.01][P=2.3e-10]	55983	Pdzrn3				intron	chr6	101273097	101273110	5	-
140224[gene=chr6_f_c2505][PH=5][PH0=0.01][P=3.1e-09]						downstream_10k	chr6	117884463	117884470	5	+
31736[gene=chr6_r_c545][PH=5][PH0=0.01][P=6.2e-10]						intron	chr6	31155204	31155217	5	-
31889[gene=chr6_r_c545][PH=5][PH0=0.01][P=6.2e-10]						intron	chr6	31162433	31162441	5	-
31982[gene=chr6_r_c545][PH=5][PH0=0.01][P=6.2e-10]						intron	chr6	31165898	31165902	5	-
46808[gene=192196][PH=5][PH0=0.01][P=3.8e-10]	192196	Luc7l2				exon_unclassified	chr6	38505651	38505658	5	+
46855[gene=192196][PH=5][PH0=0.01][P=3.8e-10]	192196	Luc7l2				3'UTR	chr6	38506249	38506252	5	+
47135[gene=192196][PH=5][PH0=0.01][P=3.8e-10]	192196	Luc7l2				intron	chr6	38510820	38510824	5	+
47163[gene=192196][PH=5][PH0=0.01][P=3.8e-10]	192196	Luc7l2				intron	chr6	38511726	38511740	5	+
47510[gene=192196][PH=5][PH0=0.01][P=3.8e-10]	192196	Luc7l2				intron	chr6	38519076	38519085	5	+
2489[gene=12843][PH=5][PH0=0.03][P=3.4e-07]	12843	Col1a2				CDS	chr6	4488775	4488792	5	+
61695[gene=chr6_f_c1035][PH=5][PH0=0.01][P=1.4e-09]						intron	chr6	50755044	50755054	5	+
57590[gene=53379][PH=5][PH0=0.02][P=1.3e-08]	53379	Hnrnpa2b1				5'UTR||3'UTR	chr6	51411188	51411197	5	-
57624[gene=53379][PH=5][PH0=0.02][P=1.3e-08]	53379	Hnrnpa2b1				5'UTR||3'UTR	chr6	51411898	51411919	5	-
57672[gene=53379][PH=5][PH0=0.02][P=1.3e-08]	53379	Hnrnpa2b1				3'UTR	chr6	51412632	51412636	5	-
57713[gene=53379][PH=5][PH0=0.02][P=1.3e-08]	53379	Hnrnpa2b1				3'UTR	chr6	51413115	51413116	5	-
57770[gene=53379][PH=5][PH0=0.02][P=1.3e-08]	53379	Hnrnpa2b1				intron	chr6	51414955	51414967	5	-
57846[gene=53379][PH=5][PH0=0.02][P=1.3e-08]	53379	Hnrnpa2b1				intron	chr6	51418807	51418816	5	-
80446[gene=chr6_f_c1355][PH=5][PH0=0.01][P=3.0e-10]						downstream_10k	chr6	67245298	67245301	5	+
77760[gene=12180][PH=5][PH0=0.02][P=5.8e-09]	12180	Smyd1				intron	chr6	71171384	71171388	5	-
80394[gene=232087][PH=5][PH0=0.01][P=3.0e-09]	232087	Mat2a				3'UTR	chr6	72384617	72384620	5	-
98460[gene=chr6_f_c1843][PH=5][PH0=0.04][P=4.1e-07]	26903	Dysf				intron	chr6	84068433	84068435	5	+
123983[gene=chr7_r_c3541][PH=5][PH0=0.08][P=1.2e-05]	13690	Eif4g2				CDS	chr7	118218616	118218630	5	-
147139[gene=chr7_f_c3335][PH=5][PH0=0.08][P=3.8e-05]	19647	Rbbp6				intron	chr7	130116838	130116846	5	+
147707[gene=chr7_f_c3335][PH=5][PH0=0.08][P=3.8e-05]	233833	Tnrc6a				intron	chr7	130286807	130286815	5	+
146925[gene=chr7_r_c3541][PH=5][PH0=0.08][P=1.2e-05]	11937	Atp2a1				intron	chr7	133599808	133599817	5	-
147034[gene=chr7_r_c3541][PH=5][PH0=0.08][P=1.2e-05]	11937	Atp2a1				intron	chr7	133602162	133602166	5	-
152733[gene=chr7_f_c3335][PH=5][PH0=0.08][P=3.8e-05]	17907	Mylpf				5'UTR	chr7	134355260	134355267	5	+
152754[gene=chr7_f_c3335][PH=5][PH0=0.08][P=3.8e-05]	17907	Mylpf				intron	chr7	134355602	134355613	5	+
159305[gene=chr7_f_c3335][PH=5][PH0=0.08][P=3.8e-05]	57752	Tacc2				intron	chr7	137779027	137779032	5	+
160187[gene=chr7_f_c3335][PH=5][PH0=0.08][P=3.8e-05]	57752	Tacc2				intron	chr7	137826240	137826249	5	+
160237[gene=chr7_f_c3335][PH=5][PH0=0.08][P=3.8e-05]	57752	Tacc2				intron	chr7	137828280	137828284	5	+
164191[gene=69546][PH=5][PH0=0.01][P=6.1e-11]	69546	Mapk1ip1				intron	chr7	146037129	146037135	5	-
175857[gene=21953][PH=5][PH0=0.06][P=1.5e-06]	21953	Tnni2				intron	chr7	149628632	149628645	5	+
175888[gene=21953][PH=5][PH0=0.06][P=1.5e-06]	21953	Tnni2				CDS	chr7	149629238	149629256	5	+
176550[gene=21957][PH=5][PH0=0.07][P=5.1e-06]	21957	Tnnt3				intron	chr7	149689672	149689676	5	+
176583[gene=21957][PH=5][PH0=0.07][P=5.1e-06]	21957	Tnnt3				intron	chr7	149690026	149690027	5	+
177149[gene=21957][PH=5][PH0=0.07][P=5.1e-06]	21957	Tnnt3				CDS	chr7	149693664	149693666	5	+
177232[gene=21957][PH=5][PH0=0.07][P=5.1e-06]	21957	Tnnt3				intron	chr7	149694390	149694391	5	+
177554[gene=21957][PH=5][PH0=0.07][P=5.1e-06]	21957	Tnnt3				intron	chr7	149699205	149699210	5	+
177647[gene=21957][PH=5][PH0=0.07][P=5.1e-06]	21957	Tnnt3				intron	chr7	149700089	149700096	5	+
177704[gene=21957][PH=5][PH0=0.07][P=5.1e-06]	21957	Tnnt3				intron	chr7	149700932	149700938	5	+
168855[gene=chr7_r_c4059][PH=5][PH0=0.01][P=5.5e-10]						intron	chr7	149732843	149732854	5	-
169037[gene=chr7_r_c4059][PH=5][PH0=0.01][P=5.5e-10]						intron	chr7	149735469	149735488	5	-
169066[gene=chr7_r_c4059][PH=5][PH0=0.01][P=5.5e-10]						intron	chr7	149735854	149735855	5	-
169090[gene=chr7_r_c4059][PH=5][PH0=0.01][P=5.5e-10]						intron	chr7	149736238	149736251	5	-
169133[gene=chr7_r_c4059][PH=5][PH0=0.01][P=5.5e-10]						intron	chr7	149736509	149736511	5	-
169163[gene=chr7_r_c4059][PH=5][PH0=0.01][P=5.5e-10]						intron	chr7	149736818	149736822	5	-
169248[gene=chr7_r_c4059][PH=5][PH0=0.01][P=5.5e-10]						intron	chr7	149737930	149737944	5	-
169258[gene=chr7_r_c4059][PH=5][PH0=0.01][P=5.5e-10]						intron	chr7	149737994	149738015	5	-
169410[gene=chr7_r_c4059][PH=5][PH0=0.01][P=5.5e-10]						3'UTR	chr7	149739714	149739726	5	-
169473[gene=chr7_r_c4059][PH=5][PH0=0.01][P=5.5e-10]						3'UTR	chr7	149740295	149740296	5	-
169553[gene=chr7_r_c4059][PH=5][PH0=0.01][P=5.5e-10]						3'UTR	chr7	149740851	149740861	5	-
169617[gene=chr7_r_c4059][PH=5][PH0=0.01][P=5.5e-10]						5'UTR||3'UTR	chr7	149741660	149741669	5	-
169709[gene=chr7_r_c4059][PH=5][PH0=0.01][P=5.5e-10]						3'UTR	chr7	149743112	149743118	5	-
169721[gene=chr7_r_c4059][PH=5][PH0=0.01][P=5.5e-10]						3'UTR	chr7	149743180	149743187	5	-
169746[gene=chr7_r_c4059][PH=5][PH0=0.01][P=5.5e-10]						3'UTR	chr7	149743417	149743418	5	-
169769[gene=chr7_r_c4059][PH=5][PH0=0.01][P=5.5e-10]						3'UTR	chr7	149743679	149743694	5	-
173325[gene=233977][PH=5][PH0=0.03][P=1.1e-07]	233977	Ppfia1				intron	chr7	151675449	151675463	5	-
15361[gene=13400][PH=5][PH0=0.03][P=1.4e-07]	13400	Dmpk				intron	chr7	19675371	19675390	5	+
16080[gene=12715][PH=5][PH0=0.02][P=1.1e-08]	12715	Ckm				intron	chr7	19997948	19997963	5	+
16306[gene=12715][PH=5][PH0=0.02][P=1.1e-08]	12715	Ckm				intron	chr7	20003317	20003329	5	+
16316[gene=12715][PH=5][PH0=0.02][P=1.1e-08]	12715	Ckm				intron	chr7	20003399	20003401	5	+
26893[gene=chr7_r_c3541][PH=5][PH0=0.08][P=1.2e-05]	20190	Ryr1				intron	chr7	29822793	29822797	5	-
26955[gene=chr7_r_c3541][PH=5][PH0=0.08][P=1.2e-05]	20190	Ryr1				intron	chr7	29824464	29824470	5	-
26972[gene=chr7_r_c3541][PH=5][PH0=0.08][P=1.2e-05]	20190	Ryr1				intron	chr7	29824734	29824736	5	-
27127[gene=chr7_r_c3541][PH=5][PH0=0.08][P=1.2e-05]	20190	Ryr1				intron	chr7	29832977	29832980	5	-
27165[gene=chr7_r_c3541][PH=5][PH0=0.08][P=1.2e-05]	20190	Ryr1				intron	chr7	29835521	29835528	5	-
27665[gene=chr7_r_c3541][PH=5][PH0=0.08][P=1.2e-05]	20190	Ryr1				intron	chr7	29860587	29860597	5	-
27860[gene=chr7_r_c3541][PH=5][PH0=0.08][P=1.2e-05]	20190	Ryr1				intron	chr7	29874901	29874905	5	-
28351[gene=chr7_r_c3541][PH=5][PH0=0.08][P=1.2e-05]	20190	Ryr1				intron	chr7	29903119	29903120	5	-
34012[gene=chr7_r_c3541][PH=5][PH0=0.08][P=1.2e-05]	14751	Gpi1				intron	chr7	34994755	34994771	5	-
34277[gene=chr7_r_c3541][PH=5][PH0=0.08][P=1.2e-05]	14751	Gpi1				intron	chr7	34999429	34999439	5	-
42030[gene=chr7_f_c2661][PH=5][PH0=0.04][P=8.6e-08]						downstream_10k	chr7	51729800	51729806	5	+
42187[gene=chr7_f_c2661][PH=5][PH0=0.04][P=8.6e-08]						upstream_10k	chr7	51739408	51739417	5	+
42222[gene=chr7_f_c2661][PH=5][PH0=0.04][P=8.6e-08]						upstream_10k	chr7	51739775	51739778	5	+
43475[gene=chr7_f_c2661][PH=5][PH0=0.04][P=8.6e-08]	15464	Hrc				CDS	chr7	52592543	52592554	5	+
48274[gene=chr7_r_c3541][PH=5][PH0=0.08][P=1.2e-05]	20637	Snrp70				5'UTR	chr7	52637861	52637876	5	-
48293[gene=chr7_r_c3541][PH=5][PH0=0.08][P=1.2e-05]	20637	Snrp70				5'UTR	chr7	52638410	52638417	5	-
3763[gene=chr7_r_c3541][PH=5][PH0=0.08][P=1.2e-05]						deep_intergenic	chr7	6214503	6214515	5	-
63379[gene=chr7_r_c3541][PH=5][PH0=0.08][P=1.2e-05]						deep_intergenic	chr7	68830541	68830554	5	-
89419[gene=chr7_f_c2661][PH=5][PH0=0.04][P=8.6e-08]	116904	Alpk3				intron	chr7	88209030	88209035	5	+
89481[gene=chr7_f_c2661][PH=5][PH0=0.04][P=8.6e-08]	116904	Alpk3				intron	chr7	88210751	88210763	5	+
97567[gene=chr7_f_c2661][PH=5][PH0=0.04][P=8.6e-08]	108071	Grm5				intron	chr7	94848896	94848912	5	+
100370[gene=chr7_f_c2661][PH=5][PH0=0.04][P=8.6e-08]	233489	Picalm				intron	chr7	97287258	97287262	5	+
100588[gene=chr7_f_c2661][PH=5][PH0=0.04][P=8.6e-08]	233489	Picalm				intron	chr7	97294387	97294397	5	+
120444[gene=chr8_r_c1528][PH=5][PH0=0.02][P=7.6e-09]	12552	Cdh11				intron	chr8	105191746	105191751	5	-
10320[gene=102334][PH=5][PH0=0.01][P=2.6e-10]	102334	Ankrd10				3'UTR	chr8	11628321	11628325	5	-
139747[gene=12554][PH=5][PH0=0.01][P=4.7e-10]	12554	Cdh13				intron	chr8	120809159	120809163	5	+
139779[gene=12554][PH=5][PH0=0.01][P=4.7e-10]	12554	Cdh13				intron	chr8	120810224	120810230	5	+
140449[gene=12554][PH=5][PH0=0.01][P=4.7e-10]	12554	Cdh13				intron	chr8	120841325	120841329	5	+
141392[gene=12554][PH=5][PH0=0.01][P=4.7e-10]	12554	Cdh13				intron	chr8	120892702	120892703	5	+
143149[gene=12554][PH=5][PH0=0.01][P=4.7e-10]	12554	Cdh13				intron	chr8	121064185	121064197	5	+
148740[gene=chr8_f_c2856][PH=5][PH0=0.02][P=7.1e-09]						deep_intergenic	chr8	122769734	122769744	5	+
148936[gene=chr8_f_c2856][PH=5][PH0=0.02][P=7.1e-09]						deep_intergenic	chr8	122786155	122786169	5	+
148727[gene=11459][PH=5][PH0=0.02][P=2.8e-08]	11459	Acta1				intron	chr8	126418071	126418076	5	-
13977[gene=17930][PH=5][PH0=0.02][P=1.5e-08]	17930	Myom2				intron	chr8	15061307	15061323	5	+
14052[gene=17930][PH=5][PH0=0.02][P=1.5e-08]	17930	Myom2				intron	chr8	15066063	15066075	5	+
14179[gene=17930][PH=5][PH0=0.02][P=1.5e-08]	17930	Myom2				3'UTR	chr8	15072228	15072237	5	+
14478[gene=17930][PH=5][PH0=0.02][P=1.5e-08]	17930	Myom2				intron	chr8	15078100	15078109	5	+
14546[gene=17930][PH=5][PH0=0.02][P=1.5e-08]	17930	Myom2				intron	chr8	15080395	15080402	5	+
19452[gene=chr8_r_c1517][PH=5][PH0=0.00][P=9.0e-12]						intron	chr8	19873009	19873021	5	-
1274[gene=chr8_f_c22][PH=5][PH0=0.11][P=9.3e-05]						intron	chr8	3622844	3622850	5	+
38042[gene=chr8_f_c1436][PH=5][PH0=0.02][P=1.0e-09]						deep_intergenic	chr8	36943623	36943637	5	+
48983[gene=chr8_f_c1436][PH=5][PH0=0.02][P=1.0e-09]	53318	Pdlim3				intron	chr8	46978320	46978323	5	+
49161[gene=chr8_f_c1436][PH=5][PH0=0.02][P=1.0e-09]	53318	Pdlim3				3'UTR	chr8	46986589	46986592	5	+
49182[gene=chr8_f_c1436][PH=5][PH0=0.02][P=1.0e-09]	53318	Pdlim3				3'UTR	chr8	46986790	46986793	5	+
49590[gene=chr8_f_c1436][PH=5][PH0=0.02][P=1.0e-09]	53318	Pdlim3				intron	chr8	46992713	46992716	5	+
49611[gene=chr8_f_c1436][PH=5][PH0=0.02][P=1.0e-09]	53318	Pdlim3				intron	chr8	46993045	46993049	5	+
49635[gene=chr8_f_c1436][PH=5][PH0=0.02][P=1.0e-09]	53318	Pdlim3				intron	chr8	46993424	46993428	5	+
49806[gene=chr8_f_c1436][PH=5][PH0=0.02][P=1.0e-09]	53318	Pdlim3				intron	chr8	46996711	46996714	5	+
49941[gene=chr8_f_c1436][PH=5][PH0=0.02][P=1.0e-09]	53318	Pdlim3				intron	chr8	46999512	46999524	5	+
59234[gene=chr8_r_c1517][PH=5][PH0=0.00][P=9.0e-12]						deep_intergenic	chr8	56206473	56206478	5	-
59646[gene=chr8_r_c1517][PH=5][PH0=0.00][P=9.0e-12]						deep_intergenic	chr8	57982491	57982504	5	-
65996[gene=chr8_r_c1517][PH=5][PH0=0.00][P=9.0e-12]	72333	Palld				intron	chr8	64057079	64057094	5	-
76946[gene=234407][PH=5][PH0=0.01][P=3.1e-09]	234407	Glt25d1				3'UTR	chr8	74147883	74147893	5	+
102607[gene=109151][PH=5][PH0=0.01][P=6.1e-09]	109151	Chd9				intron	chr8	93420861	93420864	5	+
139857[gene=107934][PH=5][PH0=0.01][P=2.6e-09]	107934	Celsr3				intron	chr9	108737241	108737251	5	+
142392[gene=17758][PH=5][PH0=0.01][P=1.4e-09]	17758	Mtap4				intron	chr9	109941173	109941187	5	+
142425[gene=17758][PH=5][PH0=0.01][P=1.4e-09]	17758	Mtap4				intron	chr9	109941413	109941416	5	+
142480[gene=17758][PH=5][PH0=0.01][P=1.4e-09]	17758	Mtap4				intron	chr9	109942021	109942035	5	+
142495[gene=17758][PH=5][PH0=0.01][P=1.4e-09]	17758	Mtap4				intron	chr9	109942177	109942193	5	+
142546[gene=17758][PH=5][PH0=0.01][P=1.4e-09]	17758	Mtap4				intron	chr9	109942631	109942634	5	+
142573[gene=17758][PH=5][PH0=0.01][P=1.4e-09]	17758	Mtap4				intron	chr9	109943293	109943309	5	+
142918[gene=17758][PH=5][PH0=0.01][P=1.4e-09]	17758	Mtap4				intron	chr9	109950335	109950346	5	+
142933[gene=17758][PH=5][PH0=0.01][P=1.4e-09]	17758	Mtap4				intron	chr9	109950408	109950421	5	+
143108[gene=17758][PH=5][PH0=0.01][P=1.4e-09]	17758	Mtap4				intron	chr9	109954118	109954129	5	+
143255[gene=17758][PH=5][PH0=0.01][P=1.4e-09]	17758	Mtap4				intron	chr9	109959110	109959114	5	+
161045[gene=67095][PH=5][PH0=0.01][P=2.1e-09]	67095	Trak1				intron	chr9	121373653	121373656	5	+
161778[gene=18087][PH=5][PH0=0.01][P=8.1e-10]	18087	Nktr				3'UTR	chr9	121648709	121648719	5	+
13851[gene=75316][PH=5][PH0=0.02][P=9.5e-09]	75316	Josd3				3'UTR	chr9	15118105	15118112	5	+
13878[gene=75316][PH=5][PH0=0.02][P=9.5e-09]	75316	Josd3				intron	chr9	15120087	15120089	5	+
29687[gene=330908][PH=5][PH0=0.00][P=2.0e-11]	330908	Opcml				intron	chr9	28604611	28604618	5	+
52357[gene=chr9_r_c80][PH=5][PH0=0.07][P=1.4e-05]	235320	Zbtb16				intron	chr9	48525175	48525190	5	-
53063[gene=chr9_r_c80][PH=5][PH0=0.07][P=1.4e-05]	235320	Zbtb16				intron	chr9	48574204	48574209	5	-
53449[gene=chr9_r_c80][PH=5][PH0=0.07][P=1.4e-05]	235320	Zbtb16				intron	chr9	48589176	48589192	5	-
54417[gene=chr9_r_c80][PH=5][PH0=0.07][P=1.4e-05]	235320	Zbtb16				intron	chr9	48621448	48621468	5	-
54435[gene=chr9_r_c80][PH=5][PH0=0.07][P=1.4e-05]	235320	Zbtb16				intron	chr9	48621598	48621608	5	-
54540[gene=chr9_r_c80][PH=5][PH0=0.07][P=1.4e-05]	235320	Zbtb16				intron	chr9	48624938	48624947	5	-
54781[gene=chr9_r_c80][PH=5][PH0=0.07][P=1.4e-05]	235320	Zbtb16				intron	chr9	48632397	48632411	5	-
66884[gene=20320][PH=5][PH0=0.01][P=1.4e-09]	20320	Nptn				intron	chr9	58493469	58493470	5	+
68453[gene=18746][PH=5][PH0=0.03][P=2.9e-07]	18746	Pkm2				intron	chr9	59506685	59506694	5	+
68506[gene=18746][PH=5][PH0=0.03][P=2.9e-07]	18746	Pkm2				intron	chr9	59508185	59508186	5	+
68600[gene=18746][PH=5][PH0=0.03][P=2.9e-07]	18746	Pkm2				intron	chr9	59511816	59511825	5	+
68813[gene=18746][PH=5][PH0=0.03][P=2.9e-07]	18746	Pkm2				intron	chr9	59524839	59524843	5	+
84421[gene=235442][PH=5][PH0=0.00][P=4.9e-11]	235442	Rab8b				intron	chr9	66761737	66761742	5	-
84634[gene=22003][PH=5][PH0=0.03][P=1.0e-07]	22003	Tpm1				5'UTR||3'UTR	chr9	66870893	66870894	5	-
84881[gene=22003][PH=5][PH0=0.03][P=1.0e-07]	22003	Tpm1				intron	chr9	66878481	66878486	5	-
85217[gene=22003][PH=5][PH0=0.03][P=1.0e-07]	22003	Tpm1				intron	chr9	66887794	66887808	5	-
85235[gene=22003][PH=5][PH0=0.03][P=1.0e-07]	22003	Tpm1				intron	chr9	66887994	66887997	5	-
85345[gene=22003][PH=5][PH0=0.03][P=1.0e-07]	22003	Tpm1				intron	chr9	66889598	66889607	5	-
83530[gene=19883][PH=5][PH0=0.02][P=3.2e-08]	19883	Rora				intron	chr9	68565159	68565169	5	+
96669[gene=17999][PH=5][PH0=0.02][P=2.4e-08]	17999	Nedd4				3'UTR	chr9	72595680	72595685	5	+
98598[gene=chr9_r_c2167][PH=5][PH0=0.02][P=1.8e-08]						intron	chr9	76962597	76962600	5	-
151330[gene=chrX_f_c897][PH=5][PH0=0.01][P=1.9e-10]						downstream_10k	chrX	150003385	150003400	5	+
25941[gene=chrX_r_c1730][PH=5][PH0=0.02][P=1.9e-09]	77644	C330007P06Rik				intron	chrX	34395417	34395419	5	-
27763[gene=chrX_r_c1730][PH=5][PH0=0.02][P=1.9e-09]	16784	Lamp2				intron	chrX	35808991	35809003	5	-
42719[gene=chrX_r_c1730][PH=5][PH0=0.02][P=1.9e-09]						intron	chrX	51012087	51012098	5	-
44354[gene=chrX_r_c1730][PH=5][PH0=0.02][P=1.9e-09]						deep_intergenic	chrX	53742555	53742566	5	-
44522[gene=14199][PH=5][PH0=0.01][P=1.8e-09]	14199	Fhl1				intron	chrX	54038603	54038620	5	+
44529[gene=14199][PH=5][PH0=0.01][P=1.8e-09]	14199	Fhl1				intron	chrX	54038639	54038652	5	+
44671[gene=14199][PH=5][PH0=0.01][P=1.8e-09]	14199	Fhl1				intron	chrX	54041666	54041668	5	+
44927[gene=14199][PH=5][PH0=0.01][P=1.8e-09]	14199	Fhl1				3'UTR	chrX	54045259	54045271	5	+
44991[gene=14199][PH=5][PH0=0.01][P=1.8e-09]	14199	Fhl1				3'UTR	chrX	54045631	54045640	5	+
45005[gene=14199][PH=5][PH0=0.01][P=1.8e-09]	14199	Fhl1				3'UTR	chrX	54045732	54045735	5	+
45028[gene=14199][PH=5][PH0=0.01][P=1.8e-09]	14199	Fhl1				3'UTR	chrX	54045865	54045878	5	+
69324[gene=chrX_f_c897][PH=5][PH0=0.01][P=1.9e-10]	13405	Dmd				intron	chrX	80199470	80199473	5	+
69418[gene=chrX_f_c897][PH=5][PH0=0.01][P=1.9e-10]	13405	Dmd				intron	chrX	80202412	80202414	5	+
70271[gene=chrX_f_c897][PH=5][PH0=0.01][P=1.9e-10]	13405	Dmd				intron	chrX	80239952	80239967	5	+
71543[gene=chrX_f_c897][PH=5][PH0=0.01][P=1.9e-10]	13405	Dmd				intron	chrX	80295109	80295118	5	+
72706[gene=chrX_f_c897][PH=5][PH0=0.01][P=1.9e-10]	13405	Dmd				intron	chrX	80394211	80394218	5	+
73767[gene=chrX_f_c897][PH=5][PH0=0.01][P=1.9e-10]	13405	Dmd				intron	chrX	80454951	80454952	5	+
74917[gene=chrX_f_c897][PH=5][PH0=0.01][P=1.9e-10]	13405	Dmd				intron	chrX	80548041	80548051	5	+
77268[gene=chrX_f_c897][PH=5][PH0=0.01][P=1.9e-10]	13405	Dmd				intron	chrX	80746015	80746018	5	+
84239[gene=chrX_f_c897][PH=5][PH0=0.01][P=1.9e-10]	13405	Dmd				intron	chrX	81759549	81759573	5	+
77250[gene=chrX_r_c1730][PH=5][PH0=0.02][P=1.9e-09]						deep_intergenic	chrX	86004829	86004842	5	-
103874[gene=chrX_f_c897][PH=5][PH0=0.01][P=1.9e-10]	108155	Ogt				3'UTR	chrX	98878281	98878284	5	+
92647[gene=chrX_r_c1730][PH=5][PH0=0.02][P=1.9e-09]	18679	Phka1				intron	chrX	99834976	99834980	5	-
27870[gene=chr10_f_c1425][PH=4][PH0=0.03][P=4.6e-06]	70208	Med23	snRNA	1		CDS	chr10	24613831	24613840	4	+
34925[gene=chr10_f_c1425][PH=4][PH0=0.03][P=4.6e-06]			snRNA	1		deep_intergenic	chr10	30213799	30213801	4	+
46757[gene=chr10_r_c463][PH=4][PH0=0.01][P=3.8e-08]			snRNA	1		deep_intergenic	chr10	38335235	38335257	4	-
102483[gene=chr10_f_c859][PH=4][PH0=0.02][P=4.0e-07]			snRNA	1		upstream_10k	chr10	79371994	79371996	4	+
106512[gene=chr10_r_c1312][PH=4][PH0=0.03][P=3.1e-06]			snRNA	1		deep_intergenic	chr10	86826834	86826836	4	-
112428[gene=chr10_r_c1312][PH=4][PH0=0.03][P=3.1e-06]			snRNA	1		deep_intergenic	chr10	89284134	89284136	4	-
14208[gene=chr11_f_c2949][PH=4][PH0=0.14][P=3.9e-03]			snRNA	1		deep_intergenic	chr11	15312329	15312354	4	+
126313[gene=chr11_r_c364][PH=4][PH0=0.02][P=3.3e-06]			snRNA	1		deep_intergenic	chr11	93274599	93274611	4	-
142491[gene=chr12_f_c2498][PH=4][PH0=0.02][P=2.1e-06]			snRNA	1		deep_intergenic	chr12	117411821	117411824	4	+
68297[gene=chr12_f_c550][PH=4][PH0=0.03][P=1.1e-06]			snRNA	1		deep_intergenic	chr12	60141371	60141380	4	+
72459[gene=chr12_f_c550][PH=4][PH0=0.03][P=1.1e-06]			snRNA	1		deep_intergenic	chr12	64710884	64710908	4	+
66963[gene=chr14_f_c2443][PH=4][PH0=0.10][P=3.6e-05]			snRNA	1		deep_intergenic	chr14	55200043	55200054	4	+
89374[gene=chr14_r_c2220][PH=4][PH0=0.02][P=1.7e-06]			snRNA	1		deep_intergenic	chr14	74167718	74167732	4	-
114712[gene=chr14_r_c2220][PH=4][PH0=0.02][P=1.7e-06]			snRNA	1		deep_intergenic	chr14	99751338	99751350	4	-
19804[gene=215654][PH=4][PH0=0.01][P=1.1e-07]	215654	Cdh12	snRNA	1		intron	chr15	21044166	21044177	4	+
98443[gene=83456][PH=4][PH0=0.02][P=8.3e-06]	83456	Mov10l1	snRNA	1		intron	chr15	88849656	88849681	4	+
17647[gene=chr17_r_c1][PH=4][PH0=0.08][P=2.4e-04]			snRNA	1		deep_intergenic	chr17	15974548	15974572	4	-
26636[gene=chr17_r_c1][PH=4][PH0=0.08][P=2.4e-04]			snRNA	1		deep_intergenic	chr17	24499432	24499434	4	-
91044[gene=chr17_f_c2684][PH=4][PH0=0.08][P=8.7e-05]			snRNA	1		deep_intergenic	chr17	66435460	66435475	4	+
49409[gene=chr18_r_c976][PH=4][PH0=0.00][P=2.0e-09]			snRNA	1		intron	chr18	43230008	43230018	4	-
59574[gene=chr18_f_c989][PH=4][PH0=0.01][P=3.9e-09]			snRNA	1		deep_intergenic	chr18	47060494	47060508	4	+
176437[gene=chr2_f_c2061][PH=4][PH0=0.02][P=1.3e-06]	72899	Macrod2	snRNA	1		intron	chr2	141466261	141466263	4	+
179914[gene=chr2_f_c2061][PH=4][PH0=0.02][P=1.3e-06]	66044	Dtd1	snRNA	1		intron	chr2	144565771	144565793	4	+
153041[gene=77018][PH=4][PH0=0.03][P=2.2e-05]	77018	Col25a1	snRNA	1		intron	chr3	129908428	129908439	4	+
180986[gene=chr3_r_c3428][PH=4][PH0=0.13][P=3.9e-03]			snRNA	1		deep_intergenic	chr3	159579268	159579282	4	-
96277[gene=chr3_f_c1761][PH=4][PH0=0.02][P=9.6e-06]			snRNA	1		deep_intergenic	chr3	86734739	86734764	4	+
168343[gene=chr4_f_c3385][PH=4][PH0=0.01][P=1.3e-07]	18600	Padi2	snRNA	1		intron	chr4	140474641	140474668	4	+
64390[gene=chr4_r_c983][PH=4][PH0=0.06][P=2.9e-04]			snRNA	1		deep_intergenic	chr4	63228745	63228747	4	-
128865[gene=chr5_r_c2643][PH=4][PH0=0.01][P=7.6e-09]			snRNA	1		deep_intergenic	chr5	114378797	114378809	4	-
112454[gene=chr6_r_c2090][PH=4][PH0=0.02][P=3.1e-05]			snRNA	1		deep_intergenic	chr6	96419457	96419483	4	-
114412[gene=232288][PH=4][PH0=0.01][P=1.9e-06]	232288	Frmd4b	snRNA	1		intron	chr6	97522159	97522167	4	-
123207[gene=chr7_f_c2482][PH=4][PH0=0.02][P=1.2e-06]			snRNA	1		deep_intergenic	chr7	111571838	111571841	4	+
128695[gene=chr7_f_c2482][PH=4][PH0=0.02][P=1.2e-06]			snRNA	1		deep_intergenic	chr7	117147193	117147208	4	+
134958[gene=chr7_r_c3541][PH=4][PH0=0.08][P=5.9e-04]			snRNA	1		deep_intergenic	chr7	124096138	124096154	4	-
14052[gene=chr7_r_c3541][PH=4][PH0=0.08][P=5.9e-04]			snRNA	1		deep_intergenic	chr7	17538796	17538805	4	-
45768[gene=chr7_f_c2661][PH=4][PH0=0.04][P=8.6e-06]			snRNA	1		deep_intergenic	chr7	53705824	53705834	4	+
73150[gene=chr7_r_c3541][PH=4][PH0=0.08][P=5.9e-04]			snRNA	1		deep_intergenic	chr7	76643498	76643516	4	-
144932[gene=chr8_r_c3151][PH=4][PH0=0.05][P=2.0e-04]			snRNA	1		deep_intergenic	chr8	125044506	125044525	4	-
93503[gene=chr8_r_c1528][PH=4][PH0=0.02][P=1.5e-06]			snRNA	1		deep_intergenic	chr8	81538312	81538314	4	-
50173[gene=chr9_r_c80][PH=4][PH0=0.07][P=8.2e-04]			snRNA	1		deep_intergenic	chr9	47333752	47333767	4	-
152566[gene=chrX_f_c897][PH=4][PH0=0.01][P=7.1e-08]			snRNA	1		deep_intergenic	chrX	151481185	151481195	4	+
[truncated: 2,803 more rows]

## Sheet: C. Hnrnpa1_CLIP_Clusters
Hnrnpa1 binding clusters as reported by tag2cluster program in CIMS (mm9)
Gene	Chromosome	Start	Stop	Ref_Gene	Cluster_height	Strand
Malat1	chr19	5797925	5801977	NR_002847	4233	-
Malat1	chr19	5796874	5797925	NR_002847	998	-
Malat1	chr19	5802097	5802671	NR_002847	782	-
Rn45s	chr17	39984371	39985031	NR_046233	345	+
Malat1	chr19	5796072	5796391	NR_002847	305	-
Lars2	chr9	123370997	123371307	NM_153168	143	+
Malat1	chr19	5796618	5796874	NR_002847	142	-
Neat1	chr19	5844887	5845202	NR_003513	141	-
Rn45s	chr17	39983649	39984024	NR_046233	141	+
Tex14	chr11	87236368	87236533	NM_031386	121	+
Neat1	chr19	5843195	5843649	NR_003513	121	-
Ss18	chr18	14806283	14806440	NM_001161369	120	-
Ss18	chr18	14806283	14806440	NM_001161370	120	-
Ss18	chr18	14806283	14806440	NM_001161371	120	-
Ss18	chr18	14806283	14806440	NM_009280	120	-
Tex14	chr11	87240217	87240381	NM_031386	114	+
Rock1	chr18	10150983	10151138	NM_009071	113	-
Rn45s	chr17	39984028	39984304	NR_046233	95	+
Celf2	chr2	6997222	6997362	NM_001110229	91	-
Celf2	chr2	6997222	6997362	NM_001110230	91	-
Celf2	chr2	6997222	6997362	NM_001110231	91	-
Celf2	chr2	6997222	6997362	NM_001110232	91	-
Celf2	chr2	6997222	6997362	NM_001160292	91	-
Cyp7b1	chr3	18077478	18077625	NM_007825	64	-
Filip1l	chr16	57391505	57391789	NM_001040397	63	-
Cmss1	chr16	57391505	57391789	NM_025599	63	-
Neat1	chr19	5845292	5845491	NR_003513	62	-
Dnajc5b	chr3	19460252	19460384	NM_001163536	60	+
Dnajc5b	chr3	19460252	19460384	NM_001163537	60	+
Dnajc5b	chr3	19460252	19460384	NM_025489	60	+
Rn45s	chr17	39983395	39983499	NR_046233	60	+
Malat1	chr19	5796391	5796596	NR_002847	58	-
Tnnt3	chr7	149691531	149691694	NM_001163664	57	+
Tnnt3	chr7	149691531	149691694	NM_001163665	57	+
Tnnt3	chr7	149691531	149691694	NM_001163666	57	+
Tnnt3	chr7	149691531	149691694	NM_001163667	57	+
Tnnt3	chr7	149691531	149691694	NM_001163668	57	+
Tnnt3	chr7	149691531	149691694	NM_001163669	57	+
Tnnt3	chr7	149691531	149691694	NM_001163670	57	+
Tnnt3	chr7	149691531	149691694	NM_011620	57	+
Prr33	chr7	149691531	149691694	NR_033261	57	+
Gm6307	chr2	180125164	180125299	NR_045331	56	+
Rn45s	chr17	39983506	39983640	NR_046233	56	+
1700104L18Rik	chr12	55340230	55340332	NR_108033	55	+
Filip1l	chr16	57391222	57391470	NM_001040397	53	-
Cmss1	chr16	57391222	57391470	NM_025599	53	-
Gphn	chr12	79452044	79452160	NM_145965	51	+
Gphn	chr12	79452044	79452160	NM_172952	51	+
Gm6307	chr2	180130013	180130193	NR_045331	47	+
Gm6307	chr2	180132526	180132741	NR_045331	45	+
Neat1	chr19	5843654	5843900	NR_003513	41	-
Gm6307	chr2	180127817	180128013	NR_045331	41	+
BC107364	chr3	96254368	96254432	NM_001256180	40	+
BC107364	chr3	96254368	96254432	NM_001256181	40	+
Ttn	chr2	76693254	76693427	NM_011652	40	-
Ttn	chr2	76693254	76693427	NM_028004	40	-
Neat1	chr19	5842351	5842518	NR_003513	40	-
D130009I18Rik	chr14	105115014	105115202	NR_015593	40	-
Gm6307	chr2	180131234	180131399	NR_045331	40	+
Ldb3	chr14	35389443	35389640	NM_001039071	39	-
Ldb3	chr14	35389443	35389640	NM_001039072	39	-
Ldb3	chr14	35389443	35389640	NM_001039073	39	-
Ldb3	chr14	35389443	35389640	NM_001039074	39	-
Ldb3	chr14	35389443	35389640	NM_001039075	39	-
Ldb3	chr14	35389443	35389640	NM_001039076	39	-
Tnnt3	chr7	149692608	149692767	NM_001163664	39	+
Tnnt3	chr7	149692608	149692767	NM_001163665	39	+
Tnnt3	chr7	149692608	149692767	NM_001163666	39	+
Tnnt3	chr7	149692608	149692767	NM_001163667	39	+
Tnnt3	chr7	149692608	149692767	NM_001163668	39	+
Tnnt3	chr7	149692608	149692767	NM_001163669	39	+
Tnnt3	chr7	149692608	149692767	NM_001163670	39	+
Tnnt3	chr7	149692608	149692767	NM_011620	39	+
Ldb3	chr14	35389443	35389640	NM_011918	39	-
Tmco5b	chr2	113128452	113128556	NM_029232	39	+
Prr33	chr7	149692608	149692767	NR_033261	39	+
Gm6307	chr2	180125648	180125823	NR_045331	39	+
Gm6307	chr2	180126311	180126439	NR_045331	39	+
Gm6307	chr2	180122815	180123013	NR_045331	38	+
Gm6307	chr2	180132204	180132364	NR_045331	38	+
Gm17660	chr5	104501335	104501389	NM_001163772	37	+
Cbr3	chr16	93686952	93687009	NM_173047	37	+
Tnnt3	chr7	149690522	149690647	NM_001163664	36	+
Tnnt3	chr7	149690522	149690647	NM_001163665	36	+
Tnnt3	chr7	149690522	149690647	NM_001163666	36	+
Tnnt3	chr7	149690522	149690647	NM_001163667	36	+
Tnnt3	chr7	149690522	149690647	NM_001163668	36	+
Tnnt3	chr7	149690522	149690647	NM_001163669	36	+
Tnnt3	chr7	149690522	149690647	NM_001163670	36	+
BC107364	chr3	96254437	96254505	NM_001256180	36	+
BC107364	chr3	96254437	96254505	NM_001256181	36	+
Tnnt3	chr7	149690522	149690647	NM_011620	36	+
Hspa8	chr9	40612096	40612166	NM_031165	36	+
Neat1	chr19	5844069	5844263	NR_003513	36	-
Prr33	chr7	149690522	149690647	NR_033261	36	+
Celf2	chr2	6997362	6997454	NM_001110229	35	-
Celf2	chr2	6997362	6997454	NM_001110230	35	-
Celf2	chr2	6997362	6997454	NM_001110231	35	-
Celf2	chr2	6997362	6997454	NM_001110232	35	-
Celf2	chr2	6997362	6997454	NM_001160292	35	-
Tnnt3	chr7	149692120	149692365	NM_001163664	35	+
Tnnt3	chr7	149692120	149692365	NM_001163665	35	+
Tnnt3	chr7	149692120	149692365	NM_001163666	35	+
Tnnt3	chr7	149692120	149692365	NM_001163667	35	+
Tnnt3	chr7	149692120	149692365	NM_001163668	35	+
Tnnt3	chr7	149692120	149692365	NM_001163669	35	+
Tnnt3	chr7	149692120	149692365	NM_001163670	35	+
Tnnt3	chr7	149692120	149692365	NM_011620	35	+
Hspa8	chr9	40611665	40611755	NM_031165	35	+
Rnu12	chr15	82980080	82980201	NR_004432	35	+
Prr33	chr7	149692120	149692365	NR_033261	35	+
Gm6307	chr2	180128761	180128918	NR_045331	35	+
Mybpc1	chr10	88002653	88002815	NM_001252372	34	-
Mybpc1	chr10	88002653	88002815	NM_175418	34	-
Iqcg	chr16	33047694	33047774	NM_178378	34	+
Gm6307	chr2	180124885	180125040	NR_045331	34	+
Ttn	chr2	76605561	76605741	NM_011652	33	-
Ttn	chr2	76757980	76758134	NM_011652	33	-
Ttn	chr2	76605561	76605741	NM_028004	33	-
Ttn	chr2	76757980	76758134	NM_028004	33	-
Neat1	chr19	5842627	5842758	NR_003513	33	-
Arhgap21	chr2	20821655	20821835	NM_001081364	32	+
Arhgap21	chr2	20821655	20821835	NM_001128084	32	+
Neb	chr2	52010237	52010349	NM_010889	32	-
Znhit1	chr5	137458647	137458697	NM_027318	32	+
Fcgr4	chr1	172958164	172958232	NM_144559	32	+
Gm6307	chr2	180124616	180124875	NR_045331	32	+
Gm6307	chr2	180129074	180129201	NR_045331	32	+
Fhl1	chrX	54046178	54046278	NM_001077361	31	+
Fhl1	chrX	54046178	54046278	NM_001077362	31	+
Fhl1	chrX	54046178	54046278	NM_001287800	31	+
Fhl1	chrX	54046178	54046278	NM_010211	31	+
Kif26b	chr1	180567035	180567088	NM_001161665	30	+
Mb	chr15	76846241	76846327	NM_001164047	30	-
Mb	chr15	76846241	76846327	NM_001164048	30	-
Jarid2	chr13	44965284	44965393	NM_001205043	30	-
Jarid2	chr13	44965284	44965393	NM_001205044	30	-
Ttn	chr2	76672307	76672440	NM_011652	30	-
Mb	chr15	76846241	76846327	NM_013593	30	-
Jarid2	chr13	44965284	44965393	NM_021878	30	-
Ttn	chr2	76672307	76672440	NM_028004	30	-
Gm6307	chr2	180127422	180127567	NR_045331	30	+
Arhgap21	chr2	20821474	20821577	NM_001081364	29	+
Tiam2	chr17	3379803	3379858	NM_001122998	29	+
Arhgap21	chr2	20821474	20821577	NM_001128084	29	+
Tnnt3	chr7	149691853	149692029	NM_001163664	29	+
Tnnt3	chr7	149691853	149692029	NM_001163665	29	+
Tnnt3	chr7	149691853	149692029	NM_001163666	29	+
Tnnt3	chr7	149691853	149692029	NM_001163667	29	+
Tnnt3	chr7	149691853	149692029	NM_001163668	29	+
Tnnt3	chr7	149691853	149692029	NM_001163669	29	+
Tnnt3	chr7	149691853	149692029	NM_001163670	29	+
Tnnt3	chr7	149691853	149692029	NM_011620	29	+
Prr33	chr7	149691853	149692029	NR_033261	29	+
Gm6307	chr2	180126823	180126946	NR_045331	29	+
Rn45s	chr17	39983297	39983395	NR_046233	29	+
Gnb1l	chr16	18533325	18533423	NM_001081682	28	-
Gnb1l	chr16	18533325	18533423	NM_001285491	28	-
Gnb1l	chr16	18533325	18533423	NM_001285493	28	-
Gnb1l	chr16	18533325	18533423	NM_001285494	28	-
Ttn	chr2	76635382	76635527	NM_011652	28	-
Gnb1l	chr16	18533325	18533423	NM_023120	28	-
Ttn	chr2	76635382	76635527	NM_028004	28	-
Itga9	chr9	118584068	118584189	NM_133721	28	-
Gm6307	chr2	180121410	180121509	NR_045331	28	+
Gnb1l	chr16	18533325	18533423	NR_104347	28	-
Fhl1	chrX	54045390	54045544	NM_001077361	27	+
Fhl1	chrX	54045390	54045544	NM_001077362	27	+
Fhl1	chrX	54045390	54045544	NM_001287800	27	+
Atp2a1	chr7	133606467	133606606	NM_007504	27	-
Fhl1	chrX	54045390	54045544	NM_010211	27	+
Neat1	chr19	5842894	5843064	NR_003513	27	-
Gm6307	chr2	180129866	180130012	NR_045331	27	+
Gm6307	chr2	180130314	180130517	NR_045331	27	+
Tacc2	chr7	137735086	137735155	NM_001004468	26	-
Ttn	chr2	76678593	76678715	NM_011652	26	-
Zrsr1	chr11	22873169	22873217	NM_011663	26	+
Pnisr	chr4	21801361	21801461	NM_025669	26	+
Ttn	chr2	76678593	76678715	NM_028004	26	-
Commd1	chr11	22873169	22873217	NM_144514	26	+
Tacc2	chr7	137735086	137735155	NM_206856	26	-
Malat1	chr19	5795985	5796043	NR_002847	26	-
Fnbp1	chr2	30956227	30956286	NM_001038700	25	-
Ldb3	chr14	35390998	35391198	NM_001039071	25	-
Ldb3	chr14	35390998	35391198	NM_001039072	25	-
Ldb3	chr14	35390998	35391198	NM_001039073	25	-
Ldb3	chr14	35390998	35391198	NM_001039074	25	-
Ldb3	chr14	35390998	35391198	NM_001039075	25	-
Ldb3	chr14	35390998	35391198	NM_001039076	25	-
Fnbp1	chr2	30956227	30956286	NM_001177648	25	-
Fnbp1	chr2	30956227	30956286	NM_001177649	25	-
Ttn	chr2	76604523	76604731	NM_011652	25	-
Ldb3	chr14	35390998	35391198	NM_011918	25	-
Fnbp1	chr2	30956227	30956286	NM_019406	25	-
Ttn	chr2	76604523	76604731	NM_028004	25	-
Myh1	chr11	67017686	67017791	NM_030679	25	+
Myh1	chr11	67023193	67023353	NM_030679	25	+
Gm6307	chr2	180128024	180128120	NR_045331	25	+
Fhl1	chrX	54044352	54044484	NM_001077361	24	+
Fhl1	chrX	54044352	54044484	NM_001077362	24	+
Bco1	chr8	119652331	119652383	NM_001163028	24	+
Tnnt3	chr7	149693141	149693250	NM_001163664	24	+
Tnnt3	chr7	149693141	149693250	NM_001163665	24	+
Tnnt3	chr7	149693141	149693250	NM_001163666	24	+
Tnnt3	chr7	149693141	149693250	NM_001163667	24	+
Tnnt3	chr7	149693141	149693250	NM_001163668	24	+
Tnnt3	chr7	149693141	149693250	NM_001163669	24	+
Tnnt3	chr7	149693141	149693250	NM_001163670	24	+
Map4	chr9	109941160	109941320	NM_001205330	24	+
Map4	chr9	109941160	109941320	NM_001205332	24	+
Fhl1	chrX	54044352	54044484	NM_001287800	24	+
Hsd17b2	chr8	120271754	120271801	NM_008290	24	+
Map4	chr9	109941160	109941320	NM_008633	24	+
Fhl1	chrX	54044352	54044484	NM_010211	24	+
Tnnt3	chr7	149693141	149693250	NM_011620	24	+
Ttn	chr2	76735686	76735833	NM_011652	24	-
Bco1	chr8	119652331	119652383	NM_021486	24	+
Ttn	chr2	76735686	76735833	NM_028004	24	-
Rn4.5s	chr6	47622307	47622398	NR_002841	24	-
Rn4.5s	chr6	47622307	47622398	NR_002841	24	-
Rn4.5s	chr6	47622307	47622398	NR_002841	24	-
Rn4.5s	chr6	47622307	47622398	NR_002841	24	-
Rn4.5s	chr6	47622307	47622398	NR_002841	24	-
Rn4.5s	chr6	47622307	47622398	NR_002841	24	-
Rn4.5s	chr6	47622307	47622398	NR_002841	24	-
Rn4.5s	chr6	47622307	47622398	NR_002841	24	-
Rn4.5s	chr6	47622307	47622398	NR_002841	24	-
Rn4.5s	chr6	47622307	47622398	NR_002841	24	-
Rn4.5s	chr6	47702839	47702924	NR_002841	24	-
Rn4.5s	chr6	47702839	47702924	NR_002841	24	-
Rn4.5s	chr6	47702839	47702924	NR_002841	24	-
Rn4.5s	chr6	47702839	47702924	NR_002841	24	-
Rn4.5s	chr6	47702839	47702924	NR_002841	24	-
Rn4.5s	chr6	47702839	47702924	NR_002841	24	-
Rn4.5s	chr6	47702839	47702924	NR_002841	24	-
Rn4.5s	chr6	47702839	47702924	NR_002841	24	-
Rn4.5s	chr6	47702839	47702924	NR_002841	24	-
Rn4.5s	chr6	47702839	47702924	NR_002841	24	-
Neat1	chr19	5842288	5842347	NR_003513	24	-
Atcayos	chr10	80660477	80660599	NR_015477	24	+
Ldb3	chr14	35381480	35381623	NM_001039071	23	-
Ldb3	chr14	35381480	35381623	NM_001039072	23	-
Ldb3	chr14	35381480	35381623	NM_001039073	23	-
Ldb3	chr14	35381480	35381623	NM_001039074	23	-
Ldb3	chr14	35381480	35381623	NM_001039075	23	-
Ldb3	chr14	35381480	35381623	NM_001039076	23	-
Tnnt3	chr7	149698740	149698873	NM_001163664	23	+
Tnnt3	chr7	149698740	149698873	NM_001163665	23	+
Tnnt3	chr7	149698740	149698873	NM_001163666	23	+
Tnnt3	chr7	149698740	149698873	NM_001163667	23	+
Tnnt3	chr7	149698740	149698873	NM_001163668	23	+
Tnnt3	chr7	149698740	149698873	NM_001163669	23	+
Tnnt3	chr7	149698740	149698873	NM_001163670	23	+
Tnnt3	chr7	149698740	149698873	NM_011620	23	+
Ttn	chr2	76681861	76681983	NM_011652	23	-
Ldb3	chr14	35381480	35381623	NM_011918	23	-
Ttn	chr2	76681861	76681983	NM_028004	23	-
Myh1	chr11	67031884	67032018	NM_030679	23	+
Fcgr4	chr1	172958095	172958157	NM_144559	23	+
Neat1	chr19	5843991	5844066	NR_003513	23	-
Neat1	chr19	5845211	5845292	NR_003513	23	-
Gm6307	chr2	180121813	180121914	NR_045331	23	+
Fhl1	chrX	54043929	54044064	NM_001077361	22	+
Fhl1	chrX	54043929	54044064	NM_001077362	22	+
Galnt16	chr12	81654424	81654473	NM_001081421	22	+
Zfp804b	chr5	7177754	7177843	NM_001163223	22	-
Tnnt3	chr7	149689597	149689706	NM_001163664	22	+
Tnnt3	chr7	149690794	149690872	NM_001163664	22	+
Tnnt3	chr7	149689597	149689706	NM_001163665	22	+
Tnnt3	chr7	149690794	149690872	NM_001163665	22	+
Tnnt3	chr7	149689597	149689706	NM_001163666	22	+
Tnnt3	chr7	149690794	149690872	NM_001163666	22	+
Tnnt3	chr7	149689597	149689706	NM_001163667	22	+
Tnnt3	chr7	149690794	149690872	NM_001163667	22	+
Tnnt3	chr7	149689597	149689706	NM_001163668	22	+
Tnnt3	chr7	149690794	149690872	NM_001163668	22	+
Tnnt3	chr7	149689597	149689706	NM_001163669	22	+
Tnnt3	chr7	149690794	149690872	NM_001163669	22	+
Tnnt3	chr7	149689597	149689706	NM_001163670	22	+
Tnnt3	chr7	149690794	149690872	NM_001163670	22	+
Fhl1	chrX	54043929	54044064	NM_001287800	22	+
Car3	chr3	14871876	14871961	NM_007606	22	+
Fhl1	chrX	54043929	54044064	NM_010211	22	+
Tnnt3	chr7	149689597	149689706	NM_011620	22	+
Tnnt3	chr7	149690794	149690872	NM_011620	22	+
Ttn	chr2	76677134	76677244	NM_011652	22	-
Ttn	chr2	76694246	76694410	NM_011652	22	-
Ttn	chr2	76752699	76752806	NM_011652	22	-
Rsrp1	chr4	134481732	134481880	NM_023665	22	+
Ttn	chr2	76677134	76677244	NM_028004	22	-
Ttn	chr2	76694246	76694410	NM_028004	22	-
Ttn	chr2	76752699	76752806	NM_028004	22	-
Myh1	chr11	67036463	67036597	NM_030679	22	+
Tmtc2	chr10	104675423	104675601	NM_177368	22	+
Nctc1	chr7	149740391	149740502	NR_002452	22	-
Gas5	chr1	162965981	162966041	NR_002840	22	+
Rn4.5s	chr6	47630966	47631057	NR_002841	22	-
Rn4.5s	chr6	47630966	47631057	NR_002841	22	-
Rn4.5s	chr6	47630966	47631057	NR_002841	22	-
Rn4.5s	chr6	47630966	47631057	NR_002841	22	-
Rn4.5s	chr6	47630966	47631057	NR_002841	22	-
Rn4.5s	chr6	47630966	47631057	NR_002841	22	-
Rn4.5s	chr6	47630966	47631057	NR_002841	22	-
Rn4.5s	chr6	47630966	47631057	NR_002841	22	-
Rn4.5s	chr6	47630966	47631057	NR_002841	22	-
Rn4.5s	chr6	47630966	47631057	NR_002841	22	-
Prr33	chr7	149689597	149689706	NR_033261	22	+
Prr33	chr7	149690794	149690872	NR_033261	22	+
Gm6307	chr2	180129547	180129669	NR_045331	22	+
Gm6307	chr2	180131604	180131708	NR_045331	22	+
Sos2	chr12	70755038	70755146	NM_001135559	21	-
Sos2	chr12	70755178	70755270	NM_001135559	21	-
Jarid2	chr13	44964943	44965084	NM_001205043	21	-
Jarid2	chr13	44964943	44965084	NM_001205044	21	-
Mybpc1	chr10	88003140	88003207	NM_001252372	21	-
Camk1d	chr2	5300316	5300392	NM_001290374	21	-
Camk1d	chr2	5300316	5300392	NM_001290375	21	-
Camk1d	chr2	5300316	5300392	NM_001290376	21	-
Clasp1	chr1	120355716	120355799	NM_001293300	21	-
Clasp1	chr1	120355716	120355799	NM_001293301	21	-
Pygm	chr19	6396821	6396922	NM_011224	21	+
Jarid2	chr13	44964943	44965084	NM_021878	21	-
Clasp1	chr1	120355716	120355799	NM_029709	21	-
Zc3h7a	chr16	11144301	11144408	NM_145931	21	+
Gphn	chr12	79451913	79452004	NM_145965	21	+
Cdk8	chr5	147072570	147072653	NM_153599	21	+
Gphn	chr12	79451913	79452004	NM_172952	21	+
Mybpc1	chr10	88003140	88003207	NM_175418	21	-
Camk1d	chr2	5300316	5300392	NM_177343	21	-
Mob3b	chr4	34907725	34907767	NM_178061	21	+
Rn4.5s	chr6	47635285	47635375	NR_002841	21	-
Rn4.5s	chr6	47635285	47635375	NR_002841	21	-
Rn4.5s	chr6	47635285	47635375	NR_002841	21	-
Rn4.5s	chr6	47635285	47635375	NR_002841	21	-
Rn4.5s	chr6	47635285	47635375	NR_002841	21	-
Rn4.5s	chr6	47635285	47635375	NR_002841	21	-
Rn4.5s	chr6	47635285	47635375	NR_002841	21	-
Rn4.5s	chr6	47635285	47635375	NR_002841	21	-
Rn4.5s	chr6	47635285	47635375	NR_002841	21	-
Rn4.5s	chr6	47635285	47635375	NR_002841	21	-
Rnu11	chr4	131826008	131826063	NR_002865	21	-
Neat1	chr19	5843099	5843189	NR_003513	21	-
Zc3h7a	chr16	11144301	11144408	NR_027502	21	+
2900060B14Rik	chr1	120355716	120355799	NR_027901	21	-
Gm6307	chr2	180124418	180124562	NR_045331	21	+
Rn45s	chr17	39985042	39985141	NR_046233	21	+
Cd44	chr2	102669503	102669615	NM_001039150	20	-
Cd44	chr2	102669503	102669615	NM_001039151	20	-
Fhl1	chrX	54044723	54044844	NM_001077361	20	+
Fhl1	chrX	54044723	54044844	NM_001077362	20	+
Myl1	chr1	66980407	66980518	NM_001113387	20	-
Cd44	chr2	102669503	102669615	NM_001177785	20	-
Cd44	chr2	102669503	102669615	NM_001177786	20	-
Cd44	chr2	102669503	102669615	NM_001177787	20	-
Zbtb20	chr16	43182628	43182677	NM_001285805	20	+
Fhl1	chrX	54044723	54044844	NM_001287800	20	+
Cd44	chr2	102669503	102669615	NM_009851	20	-
Fhl1	chrX	54044723	54044844	NM_010211	20	+
Hexb	chr13	97960500	97960585	NM_010422	20	-
Ttn	chr2	76655304	76655382	NM_011652	20	-
Ttn	chr2	76803137	76803252	NM_011652	20	-
Cdh13	chr8	121371116	121371162	NM_019707	20	+
Myl1	chr1	66980407	66980518	NM_021285	20	-
Ttn	chr2	76655304	76655382	NM_028004	20	-
Ttn	chr2	76803137	76803252	NM_028004	20	-
Mettl5	chr2	69711427	69711467	NM_029280	20	-
Myh1	chr11	67022061	67022176	NM_030679	20	+
Hhat	chr1	194484355	194484397	NM_144881	20	-
Hhat	chr1	194571764	194571838	NM_144881	20	+
Mylip	chr13	45493978	45494022	NM_153789	20	-
Ssh1	chr5	114396911	114396955	NM_198109	20	-
Opa3	chr7	19827478	19827528	NM_207525	20	+
Neat1	chr19	5844706	5844773	NR_003513	20	-
Neat1	chr19	5844775	5844887	NR_003513	20	-
Mettl5	chr2	69711427	69711467	NR_110977	20	-
Tyw1	chr5	130734591	130734634	NM_001015876	19	+
Tnnt3	chr7	149690695	149690785	NM_001163664	19	+
Tnnt3	chr7	149693875	149693990	NM_001163664	19	+
Tnnt3	chr7	149696323	149696434	NM_001163664	19	+
Tnnt3	chr7	149690695	149690785	NM_001163665	19	+
Tnnt3	chr7	149693875	149693990	NM_001163665	19	+
Tnnt3	chr7	149696323	149696434	NM_001163665	19	+
Tnnt3	chr7	149690695	149690785	NM_001163666	19	+
Tnnt3	chr7	149693875	149693990	NM_001163666	19	+
Tnnt3	chr7	149696323	149696434	NM_001163666	19	+
Tnnt3	chr7	149690695	149690785	NM_001163667	19	+
Tnnt3	chr7	149693875	149693990	NM_001163667	19	+
Tnnt3	chr7	149696323	149696434	NM_001163667	19	+
Tnnt3	chr7	149690695	149690785	NM_001163668	19	+
Tnnt3	chr7	149693875	149693990	NM_001163668	19	+
Tnnt3	chr7	149696323	149696434	NM_001163668	19	+
Tnnt3	chr7	149690695	149690785	NM_001163669	19	+
Tnnt3	chr7	149693875	149693990	NM_001163669	19	+
Tnnt3	chr7	149696323	149696434	NM_001163669	19	+
Tnnt3	chr7	149690695	149690785	NM_001163670	19	+
Tnnt3	chr7	149693875	149693990	NM_001163670	19	+
Tnnt3	chr7	149696323	149696434	NM_001163670	19	+
Morc1	chr16	48589375	48589456	NM_010816	19	-
Tnnt3	chr7	149690695	149690785	NM_011620	19	+
Tnnt3	chr7	149693875	149693990	NM_011620	19	+
Tnnt3	chr7	149696323	149696434	NM_011620	19	+
Ttn	chr2	76683244	76683336	NM_011652	19	-
Mansc1	chr6	134574961	134575022	NM_026345	19	-
Ttn	chr2	76683244	76683336	NM_028004	19	-
Myh1	chr11	67017146	67017283	NM_030679	19	+
Myh1	chr11	67033378	67033522	NM_030679	19	+
Wdpcp	chr11	21534866	21534920	NM_145425	19	-
Slc29a4	chr5	143191711	143191764	NM_146257	19	+
Tyw1	chr5	130734591	130734634	NM_178897	19	+
Meg3	chr12	110783537	110783577	NR_027651	19	+
Meg3	chr12	110783537	110783577	NR_027652	19	+
Prr33	chr7	149690695	149690785	NR_033261	19	+
Fhl1	chrX	54046042	54046119	NM_001077361	18	+
Fhl1	chrX	54046042	54046119	NM_001077362	18	+
Arhgap21	chr2	20821588	20821652	NM_001081364	18	+
Zfp185	chrX	70271963	70272015	NM_001109043	18	+
Ppm1h	chr10	122303730	122303773	NM_001110218	18	-
Myl1	chr1	66979765	66979869	NM_001113387	18	-
Arhgap21	chr2	20821588	20821652	NM_001128084	18	+
Jarid2	chr13	44965197	44965249	NM_001205043	18	-
Jarid2	chr13	44965197	44965249	NM_001205044	18	-
Acta1	chr8	126417250	126417368	NM_001272041	18	-
Acta1	chr8	126417526	126417614	NM_001272041	18	-
Fhl1	chrX	54046042	54046119	NM_001287800	18	+
Atp2a1	chr7	133589445	133589532	NM_007504	18	-
Zfp185	chrX	70271963	70272015	NM_009549	18	+
Acta1	chr8	126417250	126417368	NM_009606	18	-
Acta1	chr8	126417526	126417614	NM_009606	18	-
Fhl1	chrX	54046042	54046119	NM_010211	18	+
Ttn	chr2	76588632	76588749	NM_011652	18	-
Ttn	chr2	76684303	76684406	NM_011652	18	-
Ttn	chr2	76709145	76709216	NM_011652	18	-
Ttn	chr2	76804245	76804354	NM_011652	18	-
Tenm1	chrX	40607291	40607357	NM_011855	18	+
Iqgap1	chr7	87863018	87863063	NM_016721	18	-
Myl1	chr1	66979765	66979869	NM_021285	18	-
Jarid2	chr13	44965197	44965249	NM_021878	18	-
Ttn	chr2	76588632	76588749	NM_028004	18	-
Ttn	chr2	76684303	76684406	NM_028004	18	-
Ttn	chr2	76709145	76709216	NM_028004	18	-
Ttn	chr2	76804245	76804354	NM_028004	18	-
Myh1	chr11	67022952	67023043	NM_030679	18	+
Myh1	chr11	67024960	67025076	NM_030679	18	+
Myh1	chr11	67029610	67029663	NM_030679	18	+
Myh1	chr11	67034020	67034126	NM_030679	18	+
Myh1	chr11	67036748	67036852	NM_030679	18	+
Rab31	chr17	66079279	66079333	NM_133685	18	+
Ppm1h	chr10	122303730	122303773	NM_176919	18	-
Rn4.5s	chr6	47626651	47626736	NR_002841	18	-
Rn4.5s	chr6	47626651	47626736	NR_002841	18	-
Rn4.5s	chr6	47626651	47626736	NR_002841	18	-
Rn4.5s	chr6	47626651	47626736	NR_002841	18	-
Rn4.5s	chr6	47626651	47626736	NR_002841	18	-
Rn4.5s	chr6	47626651	47626736	NR_002841	18	-
Rn4.5s	chr6	47626651	47626736	NR_002841	18	-
Rn4.5s	chr6	47626651	47626736	NR_002841	18	-
Rn4.5s	chr6	47626651	47626736	NR_002841	18	-
Rn4.5s	chr6	47626651	47626736	NR_002841	18	-
Rn4.5s	chr6	47694143	47694230	NR_002841	18	-
Rn4.5s	chr6	47694143	47694230	NR_002841	18	-
Rn4.5s	chr6	47694143	47694230	NR_002841	18	-
Rn4.5s	chr6	47694143	47694230	NR_002841	18	-
Rn4.5s	chr6	47694143	47694230	NR_002841	18	-
Rn4.5s	chr6	47694143	47694230	NR_002841	18	-
Rn4.5s	chr6	47694143	47694230	NR_002841	18	-
Rn4.5s	chr6	47694143	47694230	NR_002841	18	-
Rn4.5s	chr6	47694143	47694230	NR_002841	18	-
Rn4.5s	chr6	47694143	47694230	NR_002841	18	-
Neat1	chr19	5844320	5844382	NR_003513	18	-
Gm6307	chr2	180127682	180127774	NR_045331	18	+
Ldb3	chr14	35382478	35382532	NM_001039071	17	-
Ldb3	chr14	35382478	35382532	NM_001039072	17	-
Ldb3	chr14	35382478	35382532	NM_001039073	17	-
Ldb3	chr14	35382478	35382532	NM_001039074	17	-
Ldb3	chr14	35382478	35382532	NM_001039075	17	-
Ldb3	chr14	35382478	35382532	NM_001039076	17	-
Myl1	chr1	66973843	66973956	NM_001113387	17	-
Tnnt3	chr7	149697186	149697262	NM_001163664	17	+
Tnnt3	chr7	149697186	149697262	NM_001163665	17	+
Tnnt3	chr7	149697186	149697262	NM_001163666	17	+
Tnnt3	chr7	149697186	149697262	NM_001163667	17	+
Tnnt3	chr7	149697186	149697262	NM_001163668	17	+
Tnnt3	chr7	149697186	149697262	NM_001163669	17	+
Tnnt3	chr7	149697186	149697262	NM_001163670	17	+
Ccser1	chr6	61158447	61158491	NM_001164316	17	-
Mylk4	chr13	32871701	32871787	NM_001166030	17	-
Map4	chr9	109942444	109942578	NM_001205330	17	+
Map4	chr9	109942444	109942578	NM_001205332	17	+
Acta1	chr8	126415668	126415749	NM_001272041	17	-
Cux2	chr5	122344535	122344579	NM_007804	17	-
Dcc	chr18	71582991	71583038	NM_007831	17	-
Map4	chr9	109942444	109942578	NM_008633	17	+
Acta1	chr8	126415668	126415749	NM_009606	17	-
Tnnt3	chr7	149697186	149697262	NM_011620	17	+
Ttn	chr2	76696392	76696476	NM_011652	17	-
Ttn	chr2	76696611	76696749	NM_011652	17	-
Ttn	chr2	76762932	76762995	NM_011652	17	-
Ttn	chr2	76789198	76789294	NM_011652	17	-
Ldb3	chr14	35382478	35382532	NM_011918	17	-
Myl1	chr1	66973843	66973956	NM_021285	17	-
Ttn	chr2	76696392	76696476	NM_028004	17	-
Ttn	chr2	76696611	76696749	NM_028004	17	-
Ttn	chr2	76762932	76762995	NM_028004	17	-
Ttn	chr2	76789198	76789294	NM_028004	17	-
Klhl40	chr9	121691124	121691254	NM_028202	17	+
Zc3h7a	chr16	11144043	11144148	NM_145931	17	+
Peak1	chr9	56071388	56071494	NM_172924	17	-
Ccser1	chr6	61158447	61158491	NM_183310	17	-
Neat1	chr19	5844268	5844318	NR_003513	17	-
Zc3h7a	chr16	11144043	11144148	NR_027502	17	+
Gm6307	chr2	180125365	180125463	NR_045331	17	+
Gm6307	chr2	180136322	180136427	NR_045331	17	+
Atf2	chr2	73705951	73706058	NM_001025093	16	+
Ddx17	chr15	79358957	79359057	NM_001040187	16	-
Fhl1	chrX	54045712	54045816	NM_001077361	16	+
Fhl1	chrX	54045712	54045816	NM_001077362	16	+
Pdzd2	chr15	12314796	12314836	NM_001081064	16	+
Ptk2	chr15	73059925	73059975	NM_001130409	16	-
Pex7	chr10	19588766	19588806	NM_001161825	16	+
Pla2g6	chr15	79125106	79125154	NM_001199023	16	+
Pla2g6	chr15	79125106	79125154	NM_001199024	16	+
Pla2g6	chr15	79125106	79125154	NM_001199025	16	+
Mybpc1	chr10	87983611	87983713	NM_001252372	16	-
Atf2	chr2	73705951	73706058	NM_001284369	16	+
Atf2	chr2	73705951	73706058	NM_001284370	16	+
Atf2	chr2	73705951	73706058	NM_001284371	16	+
Atf2	chr2	73705951	73706058	NM_001284372	16	+
Atf2	chr2	73705951	73706058	NM_001284373	16	+
Atf2	chr2	73705951	73706058	NM_001284374	16	+
Atf2	chr2	73705951	73706058	NM_001284376	16	+
Fhl1	chrX	54045712	54045816	NM_001287800	16	+
Ptk2	chr15	73059925	73059975	NM_007982	16	-
Pex7	chr10	19588766	19588806	NM_008822	16	+
Atf2	chr2	73705951	73706058	NM_009715	16	+
Fhl1	chrX	54045712	54045816	NM_010211	16	+
Ttn	chr2	76671713	76671785	NM_011652	16	-
Ttn	chr2	76673582	76673676	NM_011652	16	-
Ttn	chr2	76680832	76680920	NM_011652	16	-
Ttn	chr2	76687477	76687559	NM_011652	16	-
Ttn	chr2	76697041	76697110	NM_011652	16	-
Ttn	chr2	76736555	76736616	NM_011652	16	-
Pla2g6	chr15	79125106	79125154	NM_016915	16	+
Ttn	chr2	76671713	76671785	NM_028004	16	-
Ttn	chr2	76673582	76673676	NM_028004	16	-
Ttn	chr2	76680832	76680920	NM_028004	16	-
Ttn	chr2	76687477	76687559	NM_028004	16	-
Ttn	chr2	76697041	76697110	NM_028004	16	-
Ttn	chr2	76736555	76736616	NM_028004	16	-
Myh1	chr11	67017352	67017447	NM_030679	16	+
Mov10l1	chr15	88849714	88849765	NM_031260	16	+
Klhl1	chr14	96844195	96844277	NM_053105	16	+
Ddx17	chr15	79358957	79359057	NM_152806	16	-
4931406P16Rik	chr7	35068325	35068380	NM_172741	16	+
Mybpc1	chr10	87983611	87983713	NM_175418	16	-
Ddx17	chr15	79358957	79359057	NM_199080	16	-
Nctc1	chr7	149743070	149743151	NR_002452	16	-
Rn4.5s	chr6	47605010	47605093	NR_002841	16	-
Rn4.5s	chr6	47605010	47605093	NR_002841	16	-
Rn4.5s	chr6	47605010	47605093	NR_002841	16	-
Rn4.5s	chr6	47605010	47605093	NR_002841	16	-
Rn4.5s	chr6	47605010	47605093	NR_002841	16	-
Rn4.5s	chr6	47605010	47605093	NR_002841	16	-
Rn4.5s	chr6	47605010	47605093	NR_002841	16	-
Rn4.5s	chr6	47605010	47605093	NR_002841	16	-
Rn4.5s	chr6	47605010	47605093	NR_002841	16	-
Rn4.5s	chr6	47605010	47605093	NR_002841	16	-
Gm6307	chr2	180131411	180131511	NR_045331	16	+
Mir6236	chr9	110183787	110183856	NR_105744	16	+
Tacc2	chr7	137792232	137792334	NM_001004468	15	+
Fhl1	chrX	54045967	54046038	NM_001077361	15	+
Fhl1	chrX	54045967	54046038	NM_001077362	15	+
Fam154a	chr4	86124455	86124521	NM_001081096	15	+
Ehbp1l1	chr19	5718332	5718472	NM_001114595	15	-
Ehbp1l1	chr19	5718332	5718472	NM_001114596	15	-
Ehbp1l1	chr19	5718332	5718472	NM_001114597	15	-
Spata5	chr3	37380528	37380578	NM_001163511	15	+
Tnnt3	chr7	149693422	149693478	NM_001163664	15	+
Tnnt3	chr7	149697499	149697551	NM_001163664	15	+
Tnnt3	chr7	149699605	149699702	NM_001163664	15	+
Tnnt3	chr7	149693422	149693478	NM_001163665	15	+
Tnnt3	chr7	149697499	149697551	NM_001163665	15	+
Tnnt3	chr7	149699605	149699702	NM_001163665	15	+
Tnnt3	chr7	149693422	149693478	NM_001163666	15	+
Tnnt3	chr7	149697499	149697551	NM_001163666	15	+
Tnnt3	chr7	149699605	149699702	NM_001163666	15	+
Tnnt3	chr7	149693422	149693478	NM_001163667	15	+
Tnnt3	chr7	149697499	149697551	NM_001163667	15	+
Tnnt3	chr7	149699605	149699702	NM_001163667	15	+
Tnnt3	chr7	149693422	149693478	NM_001163668	15	+
Tnnt3	chr7	149697499	149697551	NM_001163668	15	+
Tnnt3	chr7	149699605	149699702	NM_001163668	15	+
Tnnt3	chr7	149693422	149693478	NM_001163669	15	+
Tnnt3	chr7	149697499	149697551	NM_001163669	15	+
Tnnt3	chr7	149699605	149699702	NM_001163669	15	+
Tnnt3	chr7	149693422	149693478	NM_001163670	15	+
Tnnt3	chr7	149697499	149697551	NM_001163670	15	+
Tnnt3	chr7	149699605	149699702	NM_001163670	15	+
Nrf1	chr6	30093897	30093986	NM_001164226	15	-
Nrf1	chr6	30093897	30093986	NM_001164227	15	-
Nrf1	chr6	30093897	30093986	NM_001164228	15	-
Tpm1	chr9	66894128	66894188	NM_001164248	15	-
Tpm1	chr9	66894128	66894188	NM_001164249	15	-
Tpm1	chr9	66894128	66894188	NM_001164250	15	-
Tpm1	chr9	66894128	66894188	NM_001164251	15	-
Tpm1	chr9	66894128	66894188	NM_001164255	15	-
Mylk4	chr13	32865278	32865336	NM_001166030	15	-
Luc7l2	chr6	38507741	38507799	NM_001170848	15	+
Luc7l2	chr6	38507741	38507799	NM_001170849	15	+
Fhl1	chrX	54045967	54046038	NM_001287800	15	+
Fhl1	chrX	54045967	54046038	NM_010211	15	+
Neb	chr2	52008840	52008930	NM_010889	15	-
Neb	chr2	52010486	52010576	NM_010889	15	-
Nrf1	chr6	30093897	30093986	NM_010938	15	-
Tnnt3	chr7	149693422	149693478	NM_011620	15	+
Tnnt3	chr7	149697499	149697551	NM_011620	15	+
Tnnt3	chr7	149699605	149699702	NM_011620	15	+
Ttn	chr2	76552819	76552887	NM_011652	15	-
Ttn	chr2	76662667	76662800	NM_011652	15	-
Ttn	chr2	76665775	76665837	NM_011652	15	-
Ttn	chr2	76695198	76695237	NM_011652	15	-
Ttn	chr2	76741178	76741300	NM_011652	15	-
Ttn	chr2	76803259	76803291	NM_011652	15	-
Pdlim3	chr8	46990645	46990708	NM_016798	15	+
Son	chr16	91656986	91657086	NM_019973	15	+
Spata5	chr3	37380528	37380578	NM_021343	15	+
Tpm1	chr9	66894128	66894188	NM_024427	15	-
Ttn	chr2	76552819	76552887	NM_028004	15	-
Ttn	chr2	76662667	76662800	NM_028004	15	-
Ttn	chr2	76665775	76665837	NM_028004	15	-
Ttn	chr2	76695198	76695237	NM_028004	15	-
Ttn	chr2	76741178	76741300	NM_028004	15	-
Ttn	chr2	76803259	76803291	NM_028004	15	-
Myh1	chr11	67023577	67023671	NM_030679	15	+
Myh1	chr11	67031255	67031374	NM_030679	15	+
Myh1	chr11	67031607	67031664	NM_030679	15	+
Myh1	chr11	67036287	67036388	NM_030679	15	+
Ehbp1l1	chr19	5718332	5718472	NM_053252	15	-
Hdlbp	chr1	95346159	95346205	NM_133808	15	+
Luc7l2	chr6	38507741	38507799	NM_138680	15	+
Lars2	chr9	123370925	123370990	NM_153168	15	+
Son	chr16	91656986	91657086	NM_178880	15	+
Wdr92	chr11	17121335	17121405	NM_178909	15	+
Tacc2	chr7	137792232	137792334	NM_206856	15	+
Nctc1	chr7	149739567	149739636	NR_002452	15	-
Rn4.5s	chr6	47609327	47609414	NR_002841	15	-
Rn4.5s	chr6	47609327	47609414	NR_002841	15	-
Rn4.5s	chr6	47609327	47609414	NR_002841	15	-
Rn4.5s	chr6	47609327	47609414	NR_002841	15	-
Rn4.5s	chr6	47609327	47609414	NR_002841	15	-
Rn4.5s	chr6	47609327	47609414	NR_002841	15	-
Rn4.5s	chr6	47609327	47609414	NR_002841	15	-
Rn4.5s	chr6	47609327	47609414	NR_002841	15	-
Rn4.5s	chr6	47609327	47609414	NR_002841	15	-
Rn4.5s	chr6	47609327	47609414	NR_002841	15	-
Rn4.5s	chr6	47613669	47613754	NR_002841	15	-
Rn4.5s	chr6	47613669	47613754	NR_002841	15	-
Rn4.5s	chr6	47613669	47613754	NR_002841	15	-
Rn4.5s	chr6	47613669	47613754	NR_002841	15	-
Rn4.5s	chr6	47613669	47613754	NR_002841	15	-
Rn4.5s	chr6	47613669	47613754	NR_002841	15	-
Rn4.5s	chr6	47613669	47613754	NR_002841	15	-
Rn4.5s	chr6	47613669	47613754	NR_002841	15	-
Rn4.5s	chr6	47613669	47613754	NR_002841	15	-
Rn4.5s	chr6	47613669	47613754	NR_002841	15	-
Gm6307	chr2	180124311	180124404	NR_045331	15	+
Gm6307	chr2	180132833	180132941	NR_045331	15	+
Sel1l2	chr2	140202331	140202389	NM_001033296	14	+
Zfp791	chr8	87635761	87635856	NM_001037745	14	-
Myh2	chr11	67003037	67003181	NM_001039545	14	+
Gnb1l	chr16	18533281	18533325	NM_001081682	14	-
Myl1	chr1	66977303	66977367	NM_001113387	14	-
Myl1	chr1	66978134	66978197	NM_001113387	14	-
Plekhg1	chr10	6605922	6605968	NM_001159942	14	+
Tnnt3	chr7	149688468	149688553	NM_001163664	14	+
Tnnt3	chr7	149690310	149690376	NM_001163664	14	+
Tnnt3	chr7	149692909	149692947	NM_001163664	14	+
Tnnt3	chr7	149694036	149694107	NM_001163664	14	+
Tnnt3	chr7	149688468	149688553	NM_001163665	14	+
Tnnt3	chr7	149690310	149690376	NM_001163665	14	+
Tnnt3	chr7	149692909	149692947	NM_001163665	14	+
Tnnt3	chr7	149694036	149694107	NM_001163665	14	+
Tnnt3	chr7	149688468	149688553	NM_001163666	14	+
Tnnt3	chr7	149690310	149690376	NM_001163666	14	+
Tnnt3	chr7	149692909	149692947	NM_001163666	14	+
Tnnt3	chr7	149694036	149694107	NM_001163666	14	+
Tnnt3	chr7	149688468	149688553	NM_001163667	14	+
Tnnt3	chr7	149690310	149690376	NM_001163667	14	+
Tnnt3	chr7	149692909	149692947	NM_001163667	14	+
Tnnt3	chr7	149694036	149694107	NM_001163667	14	+
Tnnt3	chr7	149688468	149688553	NM_001163668	14	+
Tnnt3	chr7	149690310	149690376	NM_001163668	14	+
Tnnt3	chr7	149692909	149692947	NM_001163668	14	+
Tnnt3	chr7	149694036	149694107	NM_001163668	14	+
Tnnt3	chr7	149688468	149688553	NM_001163669	14	+
Tnnt3	chr7	149690310	149690376	NM_001163669	14	+
Tnnt3	chr7	149692909	149692947	NM_001163669	14	+
Tnnt3	chr7	149694036	149694107	NM_001163669	14	+
Tnnt3	chr7	149688468	149688553	NM_001163670	14	+
Tnnt3	chr7	149690310	149690376	NM_001163670	14	+
Tnnt3	chr7	149692909	149692947	NM_001163670	14	+
Tnnt3	chr7	149694036	149694107	NM_001163670	14	+
Mylk4	chr13	32872513	32872650	NM_001166030	14	-
Gnb1l	chr16	18533281	18533325	NM_001285491	14	-
Gnb1l	chr16	18533281	18533325	NM_001285493	14	-
Gnb1l	chr16	18533281	18533325	NM_001285494	14	-
Impact	chr18	13146335	13146376	NM_008378	14	+
Neb	chr2	52007546	52007608	NM_010889	14	-
Neb	chr2	52010360	52010421	NM_010889	14	-
Neb	chr2	52022383	52022474	NM_010889	14	-
Tnnt3	chr7	149688468	149688553	NM_011620	14	+
Tnnt3	chr7	149690310	149690376	NM_011620	14	+
Tnnt3	chr7	149692909	149692947	NM_011620	14	+
Tnnt3	chr7	149694036	149694107	NM_011620	14	+
Ttn	chr2	76585597	76585714	NM_011652	14	-
Ttn	chr2	76672603	76672683	NM_011652	14	-
Ttn	chr2	76688067	76688154	NM_011652	14	-
Ttn	chr2	76701565	76701679	NM_011652	14	-
Pdlim3	chr8	46994573	46994672	NM_016798	14	+
Pabpn1	chr14	55516871	55516953	NM_019402	14	+
Myl1	chr1	66977303	66977367	NM_021285	14	-
Myl1	chr1	66978134	66978197	NM_021285	14	-
Gnb1l	chr16	18533281	18533325	NM_023120	14	-
Upk3bl	chr5	136539357	136539402	NM_027158	14	-
Manba	chr3	135217242	135217290	NM_027288	14	-
Ttn	chr2	76585597	76585714	NM_028004	14	-
Ttn	chr2	76672603	76672683	NM_028004	14	-
Ttn	chr2	76688067	76688154	NM_028004	14	-
Ttn	chr2	76701565	76701679	NM_028004	14	-
Myh1	chr11	67024883	67024957	NM_030679	14	+
Myh1	chr11	67025371	67025403	NM_030679	14	+
Myh1	chr11	67032795	67032860	NM_030679	14	+
Lrp1b	chr2	41628287	41628360	NM_053011	14	+
Il31ra	chr13	113368388	113368514	NM_139299	14	-
Tmem38a	chr8	75108007	75108051	NM_144534	14	+
Son	chr16	91673194	91673288	NM_178880	14	+
Nctc1	chr7	149738779	149738868	NR_002452	14	-
Nctc1	chr7	149741586	149741705	NR_002452	14	-
Meg3	chr12	110785177	110785266	NR_003633	14	+
Meg3	chr12	110785295	110785337	NR_003633	14	+
Meg3	chr12	110799661	110799757	NR_003633	14	+
D130009I18Rik	chr14	105115220	105115262	NR_015593	14	-
Meg3	chr12	110785177	110785266	NR_027651	14	+
Meg3	chr12	110785295	110785337	NR_027651	14	+
Meg3	chr12	110799661	110799757	NR_027651	14	+
Meg3	chr12	110785177	110785266	NR_027652	14	+
Meg3	chr12	110785295	110785337	NR_027652	14	+
Meg3	chr12	110799661	110799757	NR_027652	14	+
Prr33	chr7	149688468	149688553	NR_033261	14	+
Prr33	chr7	149690310	149690376	NR_033261	14	+
Gnb1l	chr16	18533281	18533325	NR_104347	14	-
Xirp2	chr2	67349397	67349470	NM_001024618	13	+
Ldb3	chr14	35382029	35382110	NM_001039071	13	-
Ldb3	chr14	35382029	35382110	NM_001039072	13	-
Ldb3	chr14	35382029	35382110	NM_001039073	13	-
Ldb3	chr14	35382029	35382110	NM_001039074	13	-
Ldb3	chr14	35382029	35382110	NM_001039075	13	-
Ldb3	chr14	35382029	35382110	NM_001039076	13	-
Xirp2	chr2	67349397	67349470	NM_001083919	13	+
Myl1	chr1	66971843	66971924	NM_001113387	13	-
Myl1	chr1	66978228	66978315	NM_001113387	13	-
Myl1	chr1	66981742	66981819	NM_001113387	13	-
Ehbp1l1	chr19	5718181	5718241	NM_001114595	13	-
Ehbp1l1	chr19	5718181	5718241	NM_001114596	13	-
Ehbp1l1	chr19	5718181	5718241	NM_001114597	13	-
Zfp217	chr2	169967113	169967151	NM_001159683	13	+
Tnnt3	chr7	149690438	149690510	NM_001163664	13	+
Tnnt3	chr7	149692950	149693016	NM_001163664	13	+
Tnnt3	chr7	149699964	149700035	NM_001163664	13	+
Tnnt3	chr7	149690438	149690510	NM_001163665	13	+
Tnnt3	chr7	149692950	149693016	NM_001163665	13	+
Tnnt3	chr7	149699964	149700035	NM_001163665	13	+
Tnnt3	chr7	149690438	149690510	NM_001163666	13	+
Tnnt3	chr7	149692950	149693016	NM_001163666	13	+
Tnnt3	chr7	149699964	149700035	NM_001163666	13	+
Tnnt3	chr7	149690438	149690510	NM_001163667	13	+
Tnnt3	chr7	149692950	149693016	NM_001163667	13	+
Tnnt3	chr7	149699964	149700035	NM_001163667	13	+
Tnnt3	chr7	149690438	149690510	NM_001163668	13	+
Tnnt3	chr7	149692950	149693016	NM_001163668	13	+
Tnnt3	chr7	149699964	149700035	NM_001163668	13	+
Tnnt3	chr7	149690438	149690510	NM_001163669	13	+
Tnnt3	chr7	149692950	149693016	NM_001163669	13	+
Tnnt3	chr7	149699964	149700035	NM_001163669	13	+
Tnnt3	chr7	149690438	149690510	NM_001163670	13	+
Tnnt3	chr7	149692950	149693016	NM_001163670	13	+
Tnnt3	chr7	149699964	149700035	NM_001163670	13	+
Tpm1	chr9	66893709	66893769	NM_001164248	13	-
Tpm1	chr9	66893709	66893769	NM_001164249	13	-
Tpm1	chr9	66893709	66893769	NM_001164250	13	-
Tpm1	chr9	66893709	66893769	NM_001164251	13	-
Tpm1	chr9	66893709	66893769	NM_001164255	13	-
Kcnip1	chr11	33654932	33654984	NM_001190885	13	-
Kcnip1	chr11	33654932	33654984	NM_001190886	13	-
Mybpc1	chr10	88026989	88027022	NM_001252372	13	-
Kcnip1	chr11	33654932	33654984	NM_001290690	13	-
Myom2	chr8	15112471	15112563	NM_008664	13	+
Polr1b	chr2	128935202	128935248	NM_009086	13	-
Vav2	chr2	27257462	27257513	NM_009500	13	+
Grin2c	chr11	115112899	115112941	NM_010350	13	+
Myh4	chr11	67054227	67054309	NM_010855	13	+
Neb	chr2	52039739	52039805	NM_010889	13	-
Pde4d	chr13	110281291	110281344	NM_011056	13	+
Tnnt3	chr7	149690438	149690510	NM_011620	13	+
Tnnt3	chr7	149692950	149693016	NM_011620	13	+
Tnnt3	chr7	149699964	149700035	NM_011620	13	+
Ttn	chr2	76572709	76572762	NM_011652	13	-
Ttn	chr2	76582703	76582778	NM_011652	13	-
Ttn	chr2	76584518	76584606	NM_011652	13	-
Ttn	chr2	76657396	76657467	NM_011652	13	-
Ttn	chr2	76662989	76663105	NM_011652	13	-
Ttn	chr2	76667734	76667803	NM_011652	13	-
Ttn	chr2	76675649	76675701	NM_011652	13	-
Ttn	chr2	76701687	76701737	NM_011652	13	-
Ttn	chr2	76752510	76752603	NM_011652	13	-
Ldb3	chr14	35382029	35382110	NM_011918	13	-
Pdlim3	chr8	46993392	46993473	NM_016798	13	+
Myl1	chr1	66971843	66971924	NM_021285	13	-
Myl1	chr1	66978228	66978315	NM_021285	13	-
Myl1	chr1	66981742	66981819	NM_021285	13	-
Mphosph8	chr14	57312831	57312908	NM_023773	13	-
Rrbp1	chr2	143814285	143814424	NM_024281	13	-
Tpm1	chr9	66893709	66893769	NM_024427	13	-
Pnisr	chr4	21801461	21801517	NM_025669	13	+
Sltm	chr9	70402463	70402520	NM_025690	13	+
Sltm	chr9	70402463	70402520	NM_026337	13	+
Kcnip1	chr11	33654932	33654984	NM_027398	13	-
Ttn	chr2	76572709	76572762	NM_028004	13	-
Ttn	chr2	76582703	76582778	NM_028004	13	-
Ttn	chr2	76584518	76584606	NM_028004	13	-
Ttn	chr2	76657396	76657467	NM_028004	13	-
Ttn	chr2	76662989	76663105	NM_028004	13	-
Ttn	chr2	76667734	76667803	NM_028004	13	-
Ttn	chr2	76675649	76675701	NM_028004	13	-
Ttn	chr2	76701687	76701737	NM_028004	13	-
Ttn	chr2	76752510	76752603	NM_028004	13	-
3110082I17Rik	chr5	139919573	139919638	NM_028469	13	+
Myh1	chr11	67014404	67014469	NM_030679	13	+
Ehbp1l1	chr19	5718181	5718241	NM_053252	13	-
Rrbp1	chr2	143814285	143814424	NM_133626	13	-
Ttc27	chr17	75133802	75133845	NM_152817	13	-
Cdk8	chr5	147072655	147072768	NM_153599	13	+
Ntmt1	chr2	30677529	30677575	NM_170592	13	-
Mbnl2	chr14	120800396	120800490	NM_175341	13	+
Mybpc1	chr10	88026989	88027022	NM_175418	13	-
Tmem56	chr3	120952735	120952870	NM_178936	13	-
Mbnl2	chr14	120800396	120800490	NM_207515	13	+
Nctc1	chr7	149736331	149736431	NR_002452	13	-
Nctc1	chr7	149737188	149737305	NR_002452	13	-
Nctc1	chr7	149738875	149738960	NR_002452	13	-
Nctc1	chr7	149739675	149739739	NR_002452	13	-
Nctc1	chr7	149739977	149740053	NR_002452	13	-
Nctc1	chr7	149740772	149740818	NR_002452	13	-
Rn4.5s	chr6	47618003	47618090	NR_002841	13	-
Rn4.5s	chr6	47618003	47618090	NR_002841	13	-
Rn4.5s	chr6	47618003	47618090	NR_002841	13	-
Rn4.5s	chr6	47618003	47618090	NR_002841	13	-
Rn4.5s	chr6	47618003	47618090	NR_002841	13	-
Rn4.5s	chr6	47618003	47618090	NR_002841	13	-
Rn4.5s	chr6	47618003	47618090	NR_002841	13	-
Rn4.5s	chr6	47618003	47618090	NR_002841	13	-
Rn4.5s	chr6	47618003	47618090	NR_002841	13	-
Rn4.5s	chr6	47618003	47618090	NR_002841	13	-
Neat1	chr19	5842796	5842850	NR_003513	13	-
Meg3	chr12	110784170	110784239	NR_003633	13	+
Meg3	chr12	110784170	110784239	NR_027651	13	+
Meg3	chr12	110784170	110784239	NR_027652	13	+
Prr33	chr7	149690438	149690510	NR_033261	13	+
5031425E22Rik	chr5	22938326	22938465	NR_040469	13	-
Gm6307	chr2	180120978	180121047	NR_045331	13	+
Gm6307	chr2	180131154	180131232	NR_045331	13	+
Gm6307	chr2	180131515	180131602	NR_045331	13	+
Gm6307	chr2	180131713	180131768	NR_045331	13	+
Gm6307	chr2	180131933	180131994	NR_045331	13	+
Gm6307	chr2	180136434	180136518	NR_045331	13	+
Xirp2	chr2	67346290	67346372	NM_001024618	12	+
Klc1	chr12	113035878	113035961	NM_001025360	12	+
Klc1	chr12	113035878	113035961	NM_001025361	12	+
Klc1	chr12	113035878	113035961	NM_001025362	12	+
Cblb	chr16	52058548	52058627	NM_001033238	12	+
Ldb3	chr14	35381220	35381273	NM_001039071	12	-
Ldb3	chr14	35381220	35381273	NM_001039072	12	-
Ldb3	chr14	35381220	35381273	NM_001039073	12	-
Ldb3	chr14	35381220	35381273	NM_001039074	12	-
Ldb3	chr14	35381220	35381273	NM_001039075	12	-
Ldb3	chr14	35381220	35381273	NM_001039076	12	-
Filip1l	chr16	57390692	57390777	NM_001040397	12	+
Fhl1	chrX	54045326	54045384	NM_001077361	12	+
Fhl1	chrX	54045326	54045384	NM_001077362	12	+
Klc1	chr12	113035878	113035961	NM_001081959	12	+
Xirp2	chr2	67346290	67346372	NM_001083919	12	+
Ehbp1l1	chr19	5718800	5718889	NM_001114595	12	-
Ehbp1l1	chr19	5718800	5718889	NM_001114596	12	-
Ehbp1l1	chr19	5718800	5718889	NM_001114597	12	-
Eif4a2	chr16	23112598	23112691	NM_001123037	12	+
Eif4a2	chr16	23112598	23112691	NM_001123038	12	+
Spata5	chr3	37380423	37380497	NM_001163511	12	+
Tnnt3	chr7	149691788	149691832	NM_001163664	12	+
Tnnt3	chr7	149695911	149695988	NM_001163664	12	+
Tnnt3	chr7	149691788	149691832	NM_001163665	12	+
Tnnt3	chr7	149695911	149695988	NM_001163665	12	+
Tnnt3	chr7	149691788	149691832	NM_001163666	12	+
Tnnt3	chr7	149695911	149695988	NM_001163666	12	+
Tnnt3	chr7	149691788	149691832	NM_001163667	12	+
Tnnt3	chr7	149695911	149695988	NM_001163667	12	+
Tnnt3	chr7	149691788	149691832	NM_001163668	12	+
Tnnt3	chr7	149695911	149695988	NM_001163668	12	+
Tnnt3	chr7	149691788	149691832	NM_001163669	12	+
Tnnt3	chr7	149695911	149695988	NM_001163669	12	+
Tnnt3	chr7	149691788	149691832	NM_001163670	12	+
Tnnt3	chr7	149695911	149695988	NM_001163670	12	+
Tpm1	chr9	66887966	66888063	NM_001164248	12	-
Tpm1	chr9	66887966	66888063	NM_001164249	12	-
Tpm1	chr9	66887966	66888063	NM_001164250	12	-
Tpm1	chr9	66887966	66888063	NM_001164251	12	-
Tpm1	chr9	66887966	66888063	NM_001164252	12	-
Tpm1	chr9	66887966	66888063	NM_001164253	12	-
Tpm1	chr9	66887966	66888063	NM_001164254	12	-
Tpm1	chr9	66887966	66888063	NM_001164255	12	-
Tpm1	chr9	66887966	66888063	NM_001164256	12	-
Atp13a4	chr16	29504717	29504760	NM_001164612	12	+
Atp13a4	chr16	29504717	29504760	NM_001164613	12	+
Mylk4	chr13	32872889	32872985	NM_001166030	12	-
Luc7l2	chr6	38505736	38505821	NM_001170848	12	+
Luc7l2	chr6	38505736	38505821	NM_001170849	12	+
Obscn	chr11	58872681	58872765	NM_001171512	12	-
Macf1	chr4	123208600	123208640	NM_001199136	12	-
Macf1	chr4	123208600	123208640	NM_001199137	12	-
Map4	chr9	109945175	109945242	NM_001205330	12	+
Map4	chr9	109945175	109945242	NM_001205332	12	+
Mybpc1	chr10	87982008	87982071	NM_001252372	12	-
Mybpc1	chr10	87999859	87999955	NM_001252372	12	-
Mybpc1	chr10	88003270	88003313	NM_001252372	12	-
Fhl1	chrX	54045326	54045384	NM_001287800	12	+
Atp2a1	chr7	133598862	133598908	NM_007504	12	-
Ckm	chr7	20002841	20002909	NM_007710	12	+
Map4	chr9	109945175	109945242	NM_008633	12	+
Myom2	chr8	15075213	15075338	NM_008664	12	+
Ryr1	chr7	29824409	29824491	NM_009109	12	-
Ryr1	chr7	29829698	29829767	NM_009109	12	-
Fhl1	chrX	54045326	54045384	NM_010211	12	+
Myh4	chr11	67064408	67064505	NM_010855	12	+
Neb	chr2	52012083	52012184	NM_010889	12	-
Neb	chr2	52087546	52087699	NM_010889	12	-
Neb	chr2	52146720	52146774	NM_010889	12	-
Neb	chr2	52163806	52163891	NM_010889	12	-
Nedd4	chr9	72514265	72514353	NM_010890	12	+
Tnnt3	chr7	149691788	149691832	NM_011620	12	+
Tnnt3	chr7	149695911	149695988	NM_011620	12	+
Ttn	chr2	76577074	76577171	NM_011652	12	-
Ttn	chr2	76586586	76586669	NM_011652	12	-
Ttn	chr2	76591812	76591932	NM_011652	12	-
Ttn	chr2	76667501	76667567	NM_011652	12	-
Ttn	chr2	76672252	76672291	NM_011652	12	-
Ttn	chr2	76672695	76672762	NM_011652	12	-
Ttn	chr2	76687273	76687399	NM_011652	12	-
Ttn	chr2	76688830	76688940	NM_011652	12	-
Ttn	chr2	76690823	76690886	NM_011652	12	-
Ttn	chr2	76693480	76693532	NM_011652	12	-
Ttn	chr2	76705689	76705782	NM_011652	12	-
Ttn	chr2	76730698	76730769	NM_011652	12	-
Ttn	chr2	76736252	76736332	NM_011652	12	-
Ttn	chr2	76738091	76738173	NM_011652	12	-
Ttn	chr2	76746551	76746644	NM_011652	12	-
Ttn	chr2	76753971	76754070	NM_011652	12	-
Ldb3	chr14	35381220	35381273	NM_011918	12	-
Eif4a2	chr16	23112598	23112691	NM_013506	12	+
Pvalb	chr15	78021899	78021996	NM_013645	12	-
Rbm38	chr2	172858197	172858239	NM_019547	12	+
Spata5	chr3	37380423	37380497	NM_021343	12	+
Klf13	chr7	71054058	71054095	NM_021366	12	-
Impg1	chr9	80247276	80247383	NM_022016	12	+
Cmya5	chr13	93866521	93866648	NM_023821	12	-
Cmya5	chr13	93907039	93907114	NM_023821	12	-
Tpm1	chr9	66887966	66888063	NM_024427	12	-
Cmss1	chr16	57390692	57390777	NM_025599	12	+
Nbas	chr12	13514687	13514751	NM_027706	12	-
Atp5h	chr11	115280158	115280262	NM_027862	12	-
Ttn	chr2	76577074	76577171	NM_028004	12	-
Ttn	chr2	76586586	76586669	NM_028004	12	-
Ttn	chr2	76591812	76591932	NM_028004	12	-
Ttn	chr2	76667501	76667567	NM_028004	12	-
Ttn	chr2	76672252	76672291	NM_028004	12	-
Ttn	chr2	76672695	76672762	NM_028004	12	-
Ttn	chr2	76687273	76687399	NM_028004	12	-
Ttn	chr2	76688830	76688940	NM_028004	12	-
Ttn	chr2	76690823	76690886	NM_028004	12	-
Ttn	chr2	76693480	76693532	NM_028004	12	-
Ttn	chr2	76705689	76705782	NM_028004	12	-
Ttn	chr2	76730698	76730769	NM_028004	12	-
Ttn	chr2	76736252	76736332	NM_028004	12	-
Ttn	chr2	76738091	76738173	NM_028004	12	-
Ttn	chr2	76746551	76746644	NM_028004	12	-
Ttn	chr2	76753971	76754070	NM_028004	12	-
Naa50	chr16	44144770	44144810	NM_028108	12	+
Fam227b	chr2	125935664	125935731	NM_029455	12	-
Myh1	chr11	67016152	67016227	NM_030679	12	+
Myh1	chr11	67016916	67016959	NM_030679	12	+
Myh1	chr11	67029791	67029866	NM_030679	12	+
Myh1	chr11	67037008	67037091	NM_030679	12	+
Ehbp1l1	chr19	5718800	5718889	NM_053252	12	-
Luc7l2	chr6	38505736	38505821	NM_138680	12	+
Mat2a	chr6	72384791	72384846	NM_145569	12	-
Mat2a	chr6	72384878	72384927	NM_145569	12	-
Atp13a4	chr16	29504717	29504760	NM_172613	12	+
Phtf2	chr5	20349510	20349547	NM_172992	12	-
Mybpc1	chr10	87982008	87982071	NM_175418	12	-
Mybpc1	chr10	87999859	87999955	NM_175418	12	-
Mybpc1	chr10	88003270	88003313	NM_175418	12	-
Obscn	chr11	58872681	58872765	NM_199152	12	-
Nctc1	chr7	149740849	149740926	NR_002452	12	-
Meg3	chr12	110785337	110785414	NR_003633	12	+
Meg3	chr12	110785337	110785414	NR_027651	12	+
Meg3	chr12	110785337	110785414	NR_027652	12	+
Prr33	chr7	149691788	149691832	NR_033261	12	+
4930573O16Rik	chr2	52146720	52146774	NR_040620	12	-
4930573O16Rik	chr2	52163806	52163891	NR_040620	12	-
Gm6307	chr2	180121281	180121376	NR_045331	12	+
Gm6307	chr2	180121658	180121769	NR_045331	12	+
Gm6307	chr2	180122581	180122665	NR_045331	12	+
Gm6307	chr2	180127062	180127121	NR_045331	12	+
Gm6307	chr2	180129470	180129545	NR_045331	12	+
Gm6307	chr2	180130955	180131003	NR_045331	12	+
A630019I02Rik	chr13	93866521	93866648	NR_046182	12	-
A930016O22Rik	chr7	20002841	20002909	NR_073014	12	+
A930016O22Rik	chr7	20002841	20002909	NR_073015	12	+
Eif4a2	chr16	23112598	23112691	NR_110335	12	+
Xirp2	chr2	67347987	67348020	NM_001024618	11	+
Xirp2	chr2	67353622	67353681	NM_001024618	11	+
Zbtb16	chr9	48587753	48587868	NM_001033324	11	-
Myot	chr18	44501390	44501463	NM_001033621	11	+
Ric3	chr7	116219670	116219733	NM_001038624	11	-
Ldb3	chr14	35387840	35387919	NM_001039071	11	-
Ldb3	chr14	35387840	35387919	NM_001039072	11	-
Ldb3	chr14	35387840	35387919	NM_001039073	11	-
Ldb3	chr14	35387840	35387919	NM_001039074	11	-
Ldb3	chr14	35387840	35387919	NM_001039075	11	-
Ldb3	chr14	35387840	35387919	NM_001039076	11	-
Fhl1	chrX	54036522	54036590	NM_001077361	11	+
Fhl1	chrX	54044262	54044352	NM_001077361	11	+
Fhl1	chrX	54045578	54045692	NM_001077361	11	+
Fhl1	chrX	54046281	54046339	NM_001077361	11	+
Fhl1	chrX	54046450	54046497	NM_001077361	11	+
Fhl1	chrX	54036522	54036590	NM_001077362	11	+
Fhl1	chrX	54044262	54044352	NM_001077362	11	+
Fhl1	chrX	54045578	54045692	NM_001077362	11	+
Fhl1	chrX	54046281	54046339	NM_001077362	11	+
Fhl1	chrX	54046450	54046497	NM_001077362	11	+
Flnc	chr6	29404961	29405061	NM_001081185	11	+
Xirp2	chr2	67347987	67348020	NM_001083919	11	+
Xirp2	chr2	67353622	67353681	NM_001083919	11	+
Trerf1	chr17	47300959	47300997	NM_001097623	11	+
Myl1	chr1	66977492	66977537	NM_001113387	11	-
Myl1	chr1	66977924	66977990	NM_001113387	11	-
Smtn	chr11	3419830	3419884	NM_001159284	11	-
Tnnt3	chr7	149690882	149690940	NM_001163664	11	+
Tnnt3	chr7	149699152	149699266	NM_001163664	11	+
Tnnt3	chr7	149690882	149690940	NM_001163665	11	+
Tnnt3	chr7	149699152	149699266	NM_001163665	11	+
Tnnt3	chr7	149690882	149690940	NM_001163666	11	+
Tnnt3	chr7	149699152	149699266	NM_001163666	11	+
Tnnt3	chr7	149690882	149690940	NM_001163667	11	+
Tnnt3	chr7	149699152	149699266	NM_001163667	11	+
Tnnt3	chr7	149690882	149690940	NM_001163668	11	+
Tnnt3	chr7	149699152	149699266	NM_001163668	11	+
Tnnt3	chr7	149690882	149690940	NM_001163669	11	+
Tnnt3	chr7	149699152	149699266	NM_001163669	11	+
Tnnt3	chr7	149690882	149690940	NM_001163670	11	+
Tnnt3	chr7	149699152	149699266	NM_001163670	11	+
Tpm1	chr9	66886532	66886641	NM_001164248	11	-
Tpm1	chr9	66886532	66886641	NM_001164249	11	-
Tpm1	chr9	66886532	66886641	NM_001164250	11	-
Tpm1	chr9	66886532	66886641	NM_001164251	11	-
Tpm1	chr9	66886532	66886641	NM_001164252	11	-
Tpm1	chr9	66886532	66886641	NM_001164253	11	-
Tpm1	chr9	66886532	66886641	NM_001164254	11	-
Tpm1	chr9	66886532	66886641	NM_001164255	11	-
Tpm1	chr9	66886532	66886641	NM_001164256	11	-
Mylk4	chr13	32851456	32851542	NM_001166030	11	-
Dgkz	chr2	91786764	91786797	NM_001166597	11	-
Luc7l2	chr6	38510079	38510182	NM_001170848	11	+
Luc7l2	chr6	38510079	38510182	NM_001170849	11	+
Dmpk	chr7	19676586	19676652	NM_001190490	11	+
Dmpk	chr7	19676586	19676652	NM_001190491	11	+
Angel2	chr1	192769648	192769689	NM_001199020	11	+
Adk	chr14	22082983	22083024	NM_001243041	11	+
Mybpc1	chr10	87999810	87999850	NM_001252372	11	-
Acta1	chr8	126415750	126415812	NM_001272041	11	-
Grip1	chr10	119251660	119251699	NM_001277292	11	-
Grip1	chr10	119251660	119251699	NM_001277293	11	-
Tpm2	chr4	43531517	43531552	NM_001277875	11	-
Tpm2	chr4	43532308	43532365	NM_001277875	11	-
Tpm2	chr4	43531517	43531552	NM_001277876	11	-
Tpm2	chr4	43532308	43532365	NM_001277876	11	-
Smtn	chr11	3419830	3419884	NM_001284427	11	-
Smtn	chr11	3419830	3419884	NM_001284428	11	-
Smtn	chr11	3419830	3419884	NM_001284429	11	-
Fmn1	chr2	113513061	113513130	NM_001285458	11	+
Fmn1	chr2	113513061	113513130	NM_001285459	11	+
Fhl1	chrX	54044262	54044352	NM_001287800	11	+
Fhl1	chrX	54045578	54045692	NM_001287800	11	+
Fhl1	chrX	54046281	54046339	NM_001287800	11	+
Fhl1	chrX	54046450	54046497	NM_001287800	11	+
Dmd	chrX	80232985	80233050	NM_007868	11	+
Mcl1	chr3	95466378	95466423	NM_008562	11	+
Tpm2	chr4	43531517	43531552	NM_009416	11	-
Tpm2	chr4	43532308	43532365	NM_009416	11	-
Acta1	chr8	126415750	126415812	NM_009606	11	-
Adnp	chr2	168026479	168026519	NM_009628	11	-
Fhl1	chrX	54036522	54036590	NM_010211	11	+
Fhl1	chrX	54044262	54044352	NM_010211	11	+
Fhl1	chrX	54045578	54045692	NM_010211	11	+
Fhl1	chrX	54046281	54046339	NM_010211	11	+
Fhl1	chrX	54046450	54046497	NM_010211	11	+
Fmn1	chr2	113513061	113513130	NM_010230	11	+
Ncoa1	chr12	4252407	4252455	NM_010881	11	+
Neb	chr2	52007398	52007448	NM_010889	11	-
Neb	chr2	52012437	52012509	NM_010889	11	-
Neb	chr2	52039305	52039353	NM_010889	11	-
Neb	chr2	52042132	52042193	NM_010889	11	-
Neb	chr2	52158120	52158202	NM_010889	11	-
Pde4d	chr13	110274482	110274521	NM_011056	11	+
Ptgfrn	chr3	100846439	100846479	NM_011197	11	+
Zeb1	chr18	5604594	5604656	NM_011546	11	+
Tnnt3	chr7	149690882	149690940	NM_011620	11	+
Tnnt3	chr7	149699152	149699266	NM_011620	11	+
Ttn	chr2	76558866	76558921	NM_011652	11	-
Ttn	chr2	76574265	76574311	NM_011652	11	-
Ttn	chr2	76575033	76575140	NM_011652	11	-
Ttn	chr2	76655854	76655917	NM_011652	11	-
Ttn	chr2	76675999	76676028	NM_011652	11	-
Ttn	chr2	76679348	76679448	NM_011652	11	-
Ttn	chr2	76694560	76694637	NM_011652	11	-
Ttn	chr2	76721363	76721471	NM_011652	11	-
Ttn	chr2	76731149	76731228	NM_011652	11	-
Ttn	chr2	76735905	76735948	NM_011652	11	-
Ttn	chr2	76738391	76738446	NM_011652	11	-
Ttn	chr2	76738655	76738750	NM_011652	11	-
Ttn	chr2	76738881	76738991	NM_011652	11	-
Ttn	chr2	76746270	76746344	NM_011652	11	-
Ttn	chr2	76749200	76749260	NM_011652	11	-
Ttn	chr2	76762541	76762634	NM_011652	11	-
Ttn	chr2	76782932	76782993	NM_011652	11	-
Ttn	chr2	76783387	76783458	NM_011652	11	-
Ttn	chr2	76801061	76801121	NM_011652	11	-
Ikzf3	chr11	98335011	98335096	NM_011771	11	-
Ldb3	chr14	35387840	35387919	NM_011918	11	-
Smtn	chr11	3419830	3419884	NM_013870	11	-
Pdlim3	chr8	46987382	46987464	NM_016798	11	+
Pdzrn3	chr6	101273088	101273124	NM_018884	11	-
Myl1	chr1	66977492	66977537	NM_021285	11	-
Myl1	chr1	66977924	66977990	NM_021285	11	-
Angel2	chr1	192769648	192769689	NM_021421	11	+
Hnrnph1	chr11	50193885	50193942	NM_021510	11	+
Slc4a8	chr15	100634455	100634514	NM_021530	11	-
Asb2	chr12	104587033	104587063	NM_023049	11	-
Tpm1	chr9	66886532	66886641	NM_024427	11	-
Ttn	chr2	76558866	76558921	NM_028004	11	-
Ttn	chr2	76574265	76574311	NM_028004	11	-
Ttn	chr2	76575033	76575140	NM_028004	11	-
Ttn	chr2	76655854	76655917	NM_028004	11	-
Ttn	chr2	76675999	76676028	NM_028004	11	-
Ttn	chr2	76679348	76679448	NM_028004	11	-
Ttn	chr2	76694560	76694637	NM_028004	11	-
Ttn	chr2	76721363	76721471	NM_028004	11	-
Ttn	chr2	76731149	76731228	NM_028004	11	-
Ttn	chr2	76735905	76735948	NM_028004	11	-
Ttn	chr2	76738391	76738446	NM_028004	11	-
Ttn	chr2	76738655	76738750	NM_028004	11	-
Ttn	chr2	76738881	76738991	NM_028004	11	-
Ttn	chr2	76746270	76746344	NM_028004	11	-
Ttn	chr2	76749200	76749260	NM_028004	11	-
Ttn	chr2	76762541	76762634	NM_028004	11	-
Ttn	chr2	76782932	76782993	NM_028004	11	-
Ttn	chr2	76783387	76783458	NM_028004	11	-
Ttn	chr2	76801061	76801121	NM_028004	11	-
Rbm33	chr5	28670788	28670840	NM_028234	11	+
Myh1	chr11	67036026	67036098	NM_030679	11	+
Dmpk	chr7	19676586	19676652	NM_032418	11	+
Grip1	chr10	119251660	119251699	NM_133442	11	-
Adk	chr14	22082983	22083024	NM_134079	11	+
Dgkz	chr2	91786764	91786797	NM_138306	11	-
Luc7l2	chr6	38510079	38510182	NM_138680	11	+
Mat2a	chr6	72384587	72384642	NM_145569	11	-
Heg1	chr16	33723243	33723282	NM_175256	11	+
Mybpc1	chr10	87999810	87999850	NM_175418	11	-
Atl1	chr12	71031974	71032031	NM_178628	11	+
Ric3	chr7	116219670	116219733	NM_178780	11	-
Slc18b1	chr10	23531483	23531521	NM_183116	11	+
Jmjd1c	chr10	66642750	66642787	NM_207221	11	+
Nctc1	chr7	149732270	149732359	NR_002452	11	-
Nctc1	chr7	149733738	149733800	NR_002452	11	-
Nctc1	chr7	149737913	149737990	NR_002452	11	-
Nctc1	chr7	149737990	149738039	NR_002452	11	-
Nctc1	chr7	149740660	149740704	NR_002452	11	-
Neat1	chr19	5844528	5844592	NR_003513	11	-
4933404O12Rik	chr5	137408821	137408864	NR_015555	11	+
Prr33	chr7	149690882	149690940	NR_033261	11	+
Angel2	chr1	192769648	192769689	NR_037578	11	+
Angel2	chr1	192769648	192769689	NR_037579	11	+
4930573O16Rik	chr2	52158120	52158202	NR_040620	11	-
Gm6307	chr2	180123464	180123508	NR_045331	11	+
Gm6307	chr2	180125300	180125365	NR_045331	11	+
Gm6307	chr2	180128347	180128449	NR_045331	11	+
Dmpk	chr7	19676586	19676652	NR_126095	11	+
Zbtb16	chr9	48636284	48636334	NM_001033324	10	-
Lrch1	chr14	75245953	75246000	NM_001033439	10	+
Ldb3	chr14	35381907	35381964	NM_001039071	10	-
Ldb3	chr14	35383883	35383942	NM_001039071	10	-
Ldb3	chr14	35386521	35386596	NM_001039071	10	-
Ldb3	chr14	35389834	35389878	NM_001039071	10	-
Ldb3	chr14	35381907	35381964	NM_001039072	10	-
Ldb3	chr14	35383883	35383942	NM_001039072	10	-
Ldb3	chr14	35386521	35386596	NM_001039072	10	-
Ldb3	chr14	35389834	35389878	NM_001039072	10	-
Ldb3	chr14	35381907	35381964	NM_001039073	10	-
Ldb3	chr14	35383883	35383942	NM_001039073	10	-
Ldb3	chr14	35386521	35386596	NM_001039073	10	-
Ldb3	chr14	35389834	35389878	NM_001039073	10	-
Ldb3	chr14	35381907	35381964	NM_001039074	10	-
Ldb3	chr14	35383883	35383942	NM_001039074	10	-
Ldb3	chr14	35386521	35386596	NM_001039074	10	-
Ldb3	chr14	35389834	35389878	NM_001039074	10	-
Ldb3	chr14	35381907	35381964	NM_001039075	10	-
Ldb3	chr14	35383883	35383942	NM_001039075	10	-
Ldb3	chr14	35386521	35386596	NM_001039075	10	-
Ldb3	chr14	35389834	35389878	NM_001039075	10	-
Ldb3	chr14	35381907	35381964	NM_001039076	10	-
Ldb3	chr14	35383883	35383942	NM_001039076	10	-
Ldb3	chr14	35386521	35386596	NM_001039076	10	-
Ldb3	chr14	35389834	35389878	NM_001039076	10	-
Pde4dip	chr3	97539167	97539212	NM_001039376	10	-
Fhl1	chrX	54040255	54040315	NM_001077361	10	+
Fhl1	chrX	54040255	54040315	NM_001077362	10	+
Mylk2	chr2	152742076	152742134	NM_001081044	10	+
Clasp2	chr9	113665951	113665993	NM_001114347	10	+
Eno3	chr11	70473885	70473923	NM_001136062	10	+
Eno3	chr11	70474003	70474091	NM_001136062	10	+
Tnnt3	chr7	149691728	149691788	NM_001163664	10	+
Tnnt3	chr7	149692804	149692868	NM_001163664	10	+
Tnnt3	chr7	149696566	149696612	NM_001163664	10	+
Tnnt3	chr7	149698157	149698220	NM_001163664	10	+
Tnnt3	chr7	149691728	149691788	NM_001163665	10	+
Tnnt3	chr7	149692804	149692868	NM_001163665	10	+
Tnnt3	chr7	149696566	149696612	NM_001163665	10	+
Tnnt3	chr7	149698157	149698220	NM_001163665	10	+
Tnnt3	chr7	149691728	149691788	NM_001163666	10	+
Tnnt3	chr7	149692804	149692868	NM_001163666	10	+
Tnnt3	chr7	149696566	149696612	NM_001163666	10	+
Tnnt3	chr7	149698157	149698220	NM_001163666	10	+
Tnnt3	chr7	149691728	149691788	NM_001163667	10	+
Tnnt3	chr7	149692804	149692868	NM_001163667	10	+
Tnnt3	chr7	149696566	149696612	NM_001163667	10	+
Tnnt3	chr7	149698157	149698220	NM_001163667	10	+
Tnnt3	chr7	149691728	149691788	NM_001163668	10	+
Tnnt3	chr7	149692804	149692868	NM_001163668	10	+
Tnnt3	chr7	149696566	149696612	NM_001163668	10	+
Tnnt3	chr7	149698157	149698220	NM_001163668	10	+
Tnnt3	chr7	149691728	149691788	NM_001163669	10	+
Tnnt3	chr7	149692804	149692868	NM_001163669	10	+
Tnnt3	chr7	149696566	149696612	NM_001163669	10	+
Tnnt3	chr7	149698157	149698220	NM_001163669	10	+
Tnnt3	chr7	149691728	149691788	NM_001163670	10	+
Tnnt3	chr7	149692804	149692868	NM_001163670	10	+
Tnnt3	chr7	149696566	149696612	NM_001163670	10	+
Tnnt3	chr7	149698157	149698220	NM_001163670	10	+
Tpm1	chr9	66889525	66889591	NM_001164248	10	-
Tpm1	chr9	66889525	66889591	NM_001164249	10	-
Tpm1	chr9	66889525	66889591	NM_001164250	10	-
Tpm1	chr9	66889525	66889591	NM_001164251	10	-
Tpm1	chr9	66889525	66889591	NM_001164252	10	-
Tpm1	chr9	66889525	66889591	NM_001164253	10	-
Tpm1	chr9	66889525	66889591	NM_001164254	10	-
Tpm1	chr9	66889525	66889591	NM_001164255	10	-
Tpm1	chr9	66889525	66889591	NM_001164256	10	-
Mylk4	chr13	32795771	32795842	NM_001166030	10	-
Mylk4	chr13	32853430	32853518	NM_001166030	10	-
Mylk4	chr13	32854141	32854202	NM_001166030	10	-
Mylk4	chr13	32855362	32855423	NM_001166030	10	-
Mylk4	chr13	32855463	32855524	NM_001166030	10	-
Dgkz	chr2	91788724	91788778	NM_001166597	10	-
Tmbim6	chr15	99225075	99225116	NM_001171034	10	+
Tmbim6	chr15	99225075	99225116	NM_001171035	10	+
Tmbim6	chr15	99225075	99225116	NM_001171036	10	+
Dclk2	chr3	86646122	86646172	NM_001195496	10	-
Dclk2	chr3	86646122	86646172	NM_001195497	10	-
Dclk2	chr3	86646122	86646172	NM_001195498	10	-
Dclk2	chr3	86646122	86646172	NM_001195499	10	-
Dclk2	chr3	86646122	86646172	NM_001195500	10	-
Map4	chr9	109941749	109941805	NM_001205330	10	+
Map4	chr9	109942365	109942444	NM_001205330	10	+
Map4	chr9	109941749	109941805	NM_001205332	10	+
Map4	chr9	109942365	109942444	NM_001205332	10	+
Lrch1	chr14	75245953	75246000	NM_001252132	10	+
Mybpc1	chr10	87983534	87983597	NM_001252372	10	-
Mybpc1	chr10	88000070	88000121	NM_001252372	10	-
Mybpc1	chr10	88002076	88002131	NM_001252372	10	-
Mybpc1	chr10	88047622	88047664	NM_001252372	10	-
Mbnl1	chr3	60355008	60355106	NM_001253708	10	+
Mbnl1	chr3	60355008	60355106	NM_001253709	10	+
Mbnl1	chr3	60355008	60355106	NM_001253710	10	+
Mbnl1	chr3	60355008	60355106	NM_001253711	10	+
Mbnl1	chr3	60355008	60355106	NM_001253713	10	+
Eno3	chr11	70473885	70473923	NM_001276285	10	+
Eno3	chr11	70474003	70474091	NM_001276285	10	+
Clasp2	chr9	113665951	113665993	NM_001286599	10	+
Fhl1	chrX	54040255	54040315	NM_001287800	10	+
Pde4dip	chr3	97539167	97539212	NM_001289701	10	-
Pde4dip	chr3	97539167	97539212	NM_001289702	10	-
Mid1	chrX	166427300	166427361	NM_001290504	10	-
Mid1	chrX	166427300	166427361	NM_001290505	10	-
Mid1	chrX	166427300	166427361	NM_001290506	10	-
Mid1	chrX	166427300	166427361	NM_001290512	10	-
Rbm39	chr2	156004232	156004276	NM_001291114	10	-
Rbm39	chr2	156004232	156004276	NM_001291115	10	-
Clip1	chr5	124083509	124083602	NM_001291229	10	-
Atp2a1	chr7	133599675	133599739	NM_007504	10	-
Atp2a1	chr7	133601334	133601395	NM_007504	10	-
Atp2a1	chr7	133604890	133604938	NM_007504	10	-
Dmd	chrX	80781386	80781442	NM_007868	10	+
Dmd	chrX	81348185	81348252	NM_007868	10	+
Eno3	chr11	70473885	70473923	NM_007933	10	+
Eno3	chr11	70474003	70474091	NM_007933	10	+
Map4	chr9	109941749	109941805	NM_008633	10	+
Map4	chr9	109942365	109942444	NM_008633	10	+
Ryr1	chr7	29893672	29893727	NM_009109	10	-
Cd55	chr1	132335988	132336033	NM_010016	10	-
Fhl1	chrX	54040255	54040315	NM_010211	10	+
Fhl3	chr4	124378543	124378620	NM_010213	10	+
Gnal	chr18	67334559	67334622	NM_010307	10	-
Igfbp5	chr1	72908599	72908665	NM_010518	10	-
Mid1	chrX	166427300	166427361	NM_010797	10	-
Myh4	chr11	67072586	67072684	NM_010855	10	+
Neb	chr2	52012513	52012598	NM_010889	10	-
Neb	chr2	52160628	52160720	NM_010889	10	-
Neb	chr2	52190209	52190276	NM_010889	10	-
Tgfbr3	chr5	107638110	107638173	NM_011578	10	-
Tnnt3	chr7	149691728	149691788	NM_011620	10	+
Tnnt3	chr7	149692804	149692868	NM_011620	10	+
Tnnt3	chr7	149696566	149696612	NM_011620	10	+
Tnnt3	chr7	149698157	149698220	NM_011620	10	+
Ttn	chr2	76551337	76551382	NM_011652	10	-
Ttn	chr2	76575728	76575801	NM_011652	10	-
Ttn	chr2	76636604	76636690	NM_011652	10	-
Ttn	chr2	76662607	76662658	NM_011652	10	-
Ttn	chr2	76663218	76663285	NM_011652	10	-
Ttn	chr2	76673713	76673806	NM_011652	10	-
Ttn	chr2	76679001	76679033	NM_011652	10	-
Ttn	chr2	76680491	76680557	NM_011652	10	-
Ttn	chr2	76687416	76687470	NM_011652	10	-
Ttn	chr2	76690150	76690198	NM_011652	10	-
Ttn	chr2	76690260	76690326	NM_011652	10	-
Ttn	chr2	76690924	76690996	NM_011652	10	-
Ttn	chr2	76696476	76696559	NM_011652	10	-
Ttn	chr2	76701377	76701445	NM_011652	10	-
Ttn	chr2	76741301	76741351	NM_011652	10	-
Ttn	chr2	76749431	76749519	NM_011652	10	-
Ttn	chr2	76779880	76779957	NM_011652	10	-
Ttn	chr2	76782043	76782128	NM_011652	10	-
Ttn	chr2	76787008	76787131	NM_011652	10	-
Ttn	chr2	76806153	76806213	NM_011652	10	-
Ttn	chr2	76807240	76807336	NM_011652	10	-
Ttn	chr2	76810914	76810960	NM_011652	10	-
Ttn	chr2	76813023	76813099	NM_011652	10	-
Ldb3	chr14	35381907	35381964	NM_011918	10	-
Ldb3	chr14	35383883	35383942	NM_011918	10	-
Ldb3	chr14	35386521	35386596	NM_011918	10	-
Ldb3	chr14	35389834	35389878	NM_011918	10	-
Exo1	chr1	177834698	177834758	NM_012012	10	+
Pafah1b1	chr11	74527735	74527775	NM_013625	10	-
Ninj2	chr6	120093682	120093745	NM_016718	10	-
Pdlim3	chr8	46986213	46986260	NM_016798	10	+
Pdlim3	chr8	46989914	46989957	NM_016798	10	+
Hnrnpa2b1	chr6	51411893	51411927	NM_016806	10	-
Clip1	chr5	124083509	124083602	NM_019765	10	-
Son	chr16	91657087	91657171	NM_019973	10	+
Mbnl1	chr3	60355008	60355106	NM_020007	10	+
Myl1	chr1	66984788	66984836	NM_021285	10	-
Myl1	chr1	66984839	66984935	NM_021285	10	-
Zfp318	chr17	46541062	46541127	NM_021346	10	+
Rbfox1	chr16	7292576	7292639	NM_021477	10	+
Cmya5	chr13	93892772	93892869	NM_023821	10	-
Rrbp1	chr2	143814549	143814637	NM_024281	10	-
Tpm1	chr9	66889525	66889591	NM_024427	10	-
Pnisr	chr4	21797635	21797697	NM_025669	10	+
Pnisr	chr4	21801196	21801239	NM_025669	10	+
Luc7l3	chr11	94158285	94158405	NM_026313	10	-
Tmbim6	chr15	99225075	99225116	NM_026669	10	+
Nmrk2	chr10	80661660	80661723	NM_027120	10	+
Slc25a33	chr4	149131447	149131491	NM_027460	10	-
Dclk2	chr3	86646122	86646172	NM_027539	10	-
Ttn	chr2	76551337	76551382	NM_028004	10	-
Ttn	chr2	76575728	76575801	NM_028004	10	-
Ttn	chr2	76636604	76636690	NM_028004	10	-
Ttn	chr2	76662607	76662658	NM_028004	10	-
Ttn	chr2	76663218	76663285	NM_028004	10	-
Ttn	chr2	76673713	76673806	NM_028004	10	-
Ttn	chr2	76679001	76679033	NM_028004	10	-
Ttn	chr2	76680491	76680557	NM_028004	10	-
Ttn	chr2	76687416	76687470	NM_028004	10	-
Ttn	chr2	76690150	76690198	NM_028004	10	-
Ttn	chr2	76690260	76690326	NM_028004	10	-
Ttn	chr2	76690924	76690996	NM_028004	10	-
Ttn	chr2	76696476	76696559	NM_028004	10	-
Ttn	chr2	76701377	76701445	NM_028004	10	-
Ttn	chr2	76741301	76741351	NM_028004	10	-
Ttn	chr2	76749431	76749519	NM_028004	10	-
Ttn	chr2	76779880	76779957	NM_028004	10	-
Ttn	chr2	76782043	76782128	NM_028004	10	-
Ttn	chr2	76787008	76787131	NM_028004	10	-
Ttn	chr2	76806153	76806213	NM_028004	10	-
Ttn	chr2	76807240	76807336	NM_028004	10	-
Ttn	chr2	76810914	76810960	NM_028004	10	-
Ttn	chr2	76813023	76813099	NM_028004	10	-
2310014L17Rik	chr7	13516143	13516208	NM_029809	10	+
Myh1	chr11	67014298	67014357	NM_030679	10	+
Myh1	chr11	67025214	67025300	NM_030679	10	+
Myh1	chr11	67028575	67028633	NM_030679	10	+
Myh1	chr11	67029723	67029790	NM_030679	10	+
Myh1	chr11	67030227	67030267	NM_030679	10	+
Myh1	chr11	67033137	67033219	NM_030679	10	+
Myh1	chr11	67034359	67034444	NM_030679	10	+
Gtf2ird2	chr5	134680469	134680536	NM_053266	10	+
Rbm39	chr2	156004232	156004276	NM_133242	10	-
Rrbp1	chr2	143814549	143814637	NM_133626	10	-
Mef2d	chr3	87950777	87950836	NM_133665	10	+
Dgkz	chr2	91788724	91788778	NM_138306	10	-
Il31ra	chr13	113368869	113368938	NM_139299	10	-
Nup133	chr8	126432418	126432454	NM_172288	10	+
Ldlrad4	chr18	68277688	68277761	NM_172631	10	+
Cntnap5b	chr1	102076727	102076803	NM_172851	10	-
Cntnap5b	chr1	102076901	102076973	NM_172851	10	-
Srl	chr16	4522548	4522638	NM_175347	10	-
Mybpc1	chr10	87983534	87983597	NM_175418	10	-
Mybpc1	chr10	88000070	88000121	NM_175418	10	-
Mybpc1	chr10	88002076	88002131	NM_175418	10	-
Mybpc1	chr10	88047622	88047664	NM_175418	10	-
Gnal	chr18	67334559	67334622	NM_177137	10	-
Son	chr16	91657087	91657171	NM_178880	10	+
Hnrnpa2b1	chr6	51411893	51411927	NM_182650	10	-
Rbfox1	chr16	7292576	7292639	NM_183188	10	+
Man1c1	chr4	134233953	134233989	NM_207237	10	-
Zfp318	chr17	46541062	46541127	NM_207671	10	+
Nctc1	chr7	149733846	149733925	NR_002452	10	-
Nctc1	chr7	149739877	149739912	NR_002452	10	-
Airn	chr17	12984258	12984298	NR_002853	10	+
Neat1	chr19	5844385	5844435	NR_003513	10	-
Neat1	chr19	5844605	5844659	NR_003513	10	-
Atcayos	chr10	80661660	80661723	NR_015477	10	+
Meg3	chr12	110783149	110783197	NR_027651	10	+
Meg3	chr12	110783149	110783197	NR_027652	10	+
Airn	chr17	12984258	12984298	NR_027772	10	+
Airn	chr17	12984258	12984298	NR_027773	10	+
Airn	chr17	12984258	12984298	NR_027784	10	+
Prr33	chr7	149691728	149691788	NR_033261	10	+
Pafah1b1	chr11	74527735	74527775	NR_037610	10	-
1700042G15Rik	chr4	57374628	57374666	NR_038178	10	+
1700042G15Rik	chr4	57374628	57374666	NR_038179	10	+
4930573O16Rik	chr2	52160628	52160720	NR_040620	10	-
Gm6307	chr2	180121192	180121273	NR_045331	10	+
Gm6307	chr2	180122163	180122251	NR_045331	10	+
Gm6307	chr2	180124121	180124178	NR_045331	10	+
Gm6307	chr2	180126955	180127015	NR_045331	10	+
Gm6307	chr2	180127028	180127062	NR_045331	10	+
Gm6307	chr2	180133500	180133589	NR_045331	10	+
Gm6307	chr2	180134823	180134934	NR_045331	10	+
Gm6307	chr2	180135081	180135152	NR_045331	10	+
Gm6307	chr2	180135310	180135373	NR_045331	10	+
Gm6307	chr2	180135484	180135534	NR_045331	10	+
Rn45s	chr17	39980829	39980884	NR_046233	10	+
Hnrnpa2b1	chr6	51411893	51411927	NR_104468	10	-
Lincpint	chr6	31081619	31081688	NR_110471	10	-
Lincpint	chr6	31089610	31089697	NR_110471	10	-
Pid1	chr1	84271763	84271802	NM_001003948	9	-
Mcoln2	chr3	145853888	145853927	NM_001005846	9	+
Pde1c	chr6	56190529	56190583	NM_001025568	9	-
Safb2	chr17	56715165	56715209	NM_001029979	9	-
Zbtb16	chr9	48523145	48523220	NM_001033324	9	-
Zbtb16	chr9	48574186	48574251	NM_001033324	9	-
Zbtb16	chr9	48599178	48599229	NM_001033324	9	-
Myot	chr18	44501277	44501325	NM_001033621	9	+
Ldb3	chr14	35365108	35365183	NM_001039071	9	-
Ldb3	chr14	35366234	35366280	NM_001039071	9	-
Ldb3	chr14	35365108	35365183	NM_001039072	9	-
Ldb3	chr14	35366234	35366280	NM_001039072	9	-
Ldb3	chr14	35365108	35365183	NM_001039073	9	-
Ldb3	chr14	35366234	35366280	NM_001039073	9	-
Ldb3	chr14	35365108	35365183	NM_001039074	9	-
Ldb3	chr14	35366234	35366280	NM_001039074	9	-
Camk2g	chr14	21569432	21569495	NM_001039138	9	-
Camk2g	chr14	21569432	21569495	NM_001039139	9	-
Pde4dip	chr3	97591185	97591245	NM_001039376	9	-
Pde4dip	chr3	97625357	97625422	NM_001039376	9	-
Myh2	chr11	66998879	66998929	NM_001039545	9	+
Ddx17	chr15	79362936	79363001	NM_001040187	9	-
Filip1l	chr16	57400785	57400846	NM_001040397	9	+
Fhl1	chrX	54036833	54036878	NM_001077361	9	+
Fhl1	chrX	54038631	54038666	NM_001077361	9	+
Fhl1	chrX	54044572	54044620	NM_001077361	9	+
Fhl1	chrX	54044641	54044718	NM_001077361	9	+
Fhl1	chrX	54036833	54036878	NM_001077362	9	+
Fhl1	chrX	54038631	54038666	NM_001077362	9	+
Fhl1	chrX	54044572	54044620	NM_001077362	9	+
Fhl1	chrX	54044641	54044718	NM_001077362	9	+
Fbxo11	chr17	88415306	88415439	NM_001081034	9	-
Mylk2	chr2	152742405	152742477	NM_001081044	9	+
Bcr	chr10	74592914	74592955	NM_001081412	9	-
Rbm24	chr13	46523471	46523545	NM_001081425	9	+
Rbm24	chr13	46525088	46525176	NM_001081425	9	+
Slc12a8	chr16	33583389	33583428	NM_001083902	9	+
Celf2	chr2	6745368	6745411	NM_001110228	9	-
Celf2	chr2	6745368	6745411	NM_001110229	9	-
Celf2	chr2	6745368	6745411	NM_001110230	9	-
Celf2	chr2	6745368	6745411	NM_001110231	9	-
Celf2	chr2	6745368	6745411	NM_001110232	9	-
Fam214a	chr9	74867829	74867883	NM_001113283	9	+
Myl1	chr1	66973430	66973501	NM_001113387	9	-
Myl1	chr1	66978438	66978491	NM_001113387	9	-
Myl1	chr1	66979037	66979077	NM_001113387	9	-
Myl1	chr1	66980005	66980044	NM_001113387	9	-
Myl1	chr1	66981491	66981538	NM_001113387	9	-
Ehbp1l1	chr19	5719001	5719088	NM_001114595	9	-
Ehbp1l1	chr19	5719001	5719088	NM_001114596	9	-
Ehbp1l1	chr19	5719001	5719088	NM_001114597	9	-
Mkl2	chr16	13369219	13369272	NM_001122667	9	-
Raly	chr2	154634280	154634318	NM_001139511	9	+
Raly	chr2	154634280	154634318	NM_001139512	9	+
Raly	chr2	154634280	154634318	NM_001139513	9	+
Zfp710	chr7	87213546	87213587	NM_001145999	9	-
Zfp710	chr7	87213546	87213587	NM_001146000	9	-
Ppm1b	chr17	85405729	85405765	NM_001159496	9	+
Ppm1b	chr17	85405729	85405765	NM_001159497	9	+
Ppm1b	chr17	85405729	85405765	NM_001159498	9	+
Qk	chr17	10404888	10404960	NM_001159516	9	-
Qk	chr17	10404888	10404960	NM_001159517	9	-
Pde1c	chr6	56190529	56190583	NM_001159952	9	-
Pde1c	chr6	56190529	56190583	NM_001159953	9	-
Pde1c	chr6	56190529	56190583	NM_001159955	9	-
Pde1c	chr6	56190529	56190583	NM_001159956	9	-
Pde1c	chr6	56190529	56190583	NM_001159957	9	-
Pde1c	chr6	56190529	56190583	NM_001159960	9	-
Celf2	chr2	6745368	6745411	NM_001160292	9	-
Celf2	chr2	6745368	6745411	NM_001160293	9	-
Cbfb	chr8	107696418	107696481	NM_001161456	9	+
Cbfb	chr8	107696418	107696481	NM_001161457	9	+
Cbfb	chr8	107696418	107696481	NM_001161458	9	+
Tnnt3	chr7	149689764	149689807	NM_001163664	9	+
Tnnt3	chr7	149692365	149692411	NM_001163664	9	+
Tnnt3	chr7	149692524	149692597	NM_001163664	9	+
Tnnt3	chr7	149689764	149689807	NM_001163665	9	+
Tnnt3	chr7	149692365	149692411	NM_001163665	9	+
Tnnt3	chr7	149692524	149692597	NM_001163665	9	+
Tnnt3	chr7	149689764	149689807	NM_001163666	9	+
Tnnt3	chr7	149692365	149692411	NM_001163666	9	+
Tnnt3	chr7	149692524	149692597	NM_001163666	9	+
Tnnt3	chr7	149689764	149689807	NM_001163667	9	+
Tnnt3	chr7	149692365	149692411	NM_001163667	9	+
Tnnt3	chr7	149692524	149692597	NM_001163667	9	+
Tnnt3	chr7	149689764	149689807	NM_001163668	9	+
Tnnt3	chr7	149692365	149692411	NM_001163668	9	+
Tnnt3	chr7	149692524	149692597	NM_001163668	9	+
Tnnt3	chr7	149689764	149689807	NM_001163669	9	+
Tnnt3	chr7	149692365	149692411	NM_001163669	9	+
Tnnt3	chr7	149692524	149692597	NM_001163669	9	+
Tnnt3	chr7	149689764	149689807	NM_001163670	9	+
Tnnt3	chr7	149692365	149692411	NM_001163670	9	+
Tnnt3	chr7	149692524	149692597	NM_001163670	9	+
Tpm1	chr9	66877991	66878061	NM_001164248	9	-
Tpm1	chr9	66881744	66881804	NM_001164248	9	-
Tpm1	chr9	66877991	66878061	NM_001164249	9	-
Tpm1	chr9	66881744	66881804	NM_001164249	9	-
Tpm1	chr9	66877991	66878061	NM_001164250	9	-
Tpm1	chr9	66881744	66881804	NM_001164250	9	-
Tpm1	chr9	66877991	66878061	NM_001164251	9	-
Tpm1	chr9	66881744	66881804	NM_001164251	9	-
Tpm1	chr9	66877991	66878061	NM_001164252	9	-
Tpm1	chr9	66881744	66881804	NM_001164252	9	-
Tpm1	chr9	66877991	66878061	NM_001164253	9	-
Tpm1	chr9	66881744	66881804	NM_001164253	9	-
Tpm1	chr9	66877991	66878061	NM_001164254	9	-
Tpm1	chr9	66881744	66881804	NM_001164254	9	-
Tpm1	chr9	66877991	66878061	NM_001164255	9	-
Tpm1	chr9	66881744	66881804	NM_001164255	9	-
Tpm1	chr9	66877991	66878061	NM_001164256	9	-
Tpm1	chr9	66881744	66881804	NM_001164256	9	-
Mylk4	chr13	32868242	32868326	NM_001166030	9	-
Mylk4	chr13	32872309	32872365	NM_001166030	9	-
Dgkz	chr2	91786731	91786760	NM_001166597	9	-
Dgkz	chr2	91786979	91787034	NM_001166597	9	-
Mef2c	chr13	83669256	83669322	NM_001170537	9	+
Wdr59	chr8	113975967	113976066	NM_001170742	9	-
Wdr59	chr8	113975967	113976066	NM_001170743	9	-
Luc7l2	chr6	38510780	38510889	NM_001170848	9	+
Luc7l2	chr6	38510780	38510889	NM_001170849	9	+
Zfp516	chr18	83160653	83160774	NM_001177464	9	+
Kcnip1	chr11	33654785	33654852	NM_001190885	9	-
Kcnip1	chr11	33654857	33654919	NM_001190885	9	-
Kcnip1	chr11	33654785	33654852	NM_001190886	9	-
Kcnip1	chr11	33654857	33654919	NM_001190886	9	-
1700021K19Rik	chr16	32840895	32840964	NM_001200038	9	-
Map4	chr9	109941391	109941437	NM_001205330	9	+
Map4	chr9	109953295	109953356	NM_001205330	9	+
Map4	chr9	109959058	109959133	NM_001205330	9	+
Map4	chr9	109960279	109960344	NM_001205330	9	+
Map4	chr9	109960435	109960489	NM_001205330	9	+
Map4	chr9	109941391	109941437	NM_001205332	9	+
Map4	chr9	109953295	109953356	NM_001205332	9	+
Map4	chr9	109959058	109959133	NM_001205332	9	+
Map4	chr9	109960279	109960344	NM_001205332	9	+
Map4	chr9	109960435	109960489	NM_001205332	9	+
Mybpc1	chr10	87981127	87981204	NM_001252372	9	-
Mybpc1	chr10	87983293	87983352	NM_001252372	9	-
Mybpc1	chr10	87984375	87984448	NM_001252372	9	-
Mybpc1	chr10	87987053	87987088	NM_001252372	9	-
Mybpc1	chr10	88032692	88032761	NM_001252372	9	-
Mybpc1	chr10	88051029	88051119	NM_001252372	9	-
Acta1	chr8	126417770	126417849	NM_001272041	9	-
Acta1	chr8	126417858	126417916	NM_001272041	9	-
Tpm2	chr4	43532688	43532750	NM_001277875	9	-
Tpm2	chr4	43532688	43532750	NM_001277876	9	-
Fhl1	chrX	54044572	54044620	NM_001287800	9	+
Fhl1	chrX	54044641	54044718	NM_001287800	9	+
Zeb2	chr2	44957009	44957059	NM_001289521	9	-
Pde4dip	chr3	97591185	97591245	NM_001289701	9	-
Pde4dip	chr3	97625357	97625422	NM_001289701	9	-
Pde4dip	chr3	97591185	97591245	NM_001289702	9	-
Pde4dip	chr3	97625357	97625422	NM_001289702	9	-
Tns1	chr1	73991495	73991551	NM_001289895	9	-
2010111I01Rik	chr13	63382520	63382588	NM_001289924	9	+
2010111I01Rik	chr13	63382520	63382588	NM_001289926	9	+
Mid1	chrX	166427571	166427679	NM_001290504	9	-
Mid1	chrX	166427571	166427679	NM_001290505	9	-
Mid1	chrX	166427571	166427679	NM_001290506	9	-
Mid1	chrX	166427571	166427679	NM_001290512	9	-
Kcnip1	chr11	33654785	33654852	NM_001290690	9	-
Kcnip1	chr11	33654857	33654919	NM_001290690	9	-
Atp2a1	chr7	133597396	133597461	NM_007504	9	-
Atp2a1	chr7	133602144	133602203	NM_007504	9	-
Ddx5	chr11	106643427	106643496	NM_007840	9	-
Ddx5	chr11	106644563	106644649	NM_007840	9	-
Dmd	chrX	80227453	80227520	NM_007868	9	+
Gbas	chr5	130257931	130257967	NM_008095	9	+
Gpi1	chr7	34994735	34994809	NM_008155	9	-
Gpi1	chr7	34995582	34995647	NM_008155	9	-
Gpi1	chr7	34999098	34999182	NM_008155	9	-
Map4	chr9	109941391	109941437	NM_008633	9	+
Map4	chr9	109953295	109953356	NM_008633	9	+
Map4	chr9	109959058	109959133	NM_008633	9	+
Map4	chr9	109960279	109960344	NM_008633	9	+
Map4	chr9	109960435	109960489	NM_008633	9	+
Ryr1	chr7	29840257	29840293	NM_009109	9	-
Ryr1	chr7	29903097	29903145	NM_009109	9	-
Tpm2	chr4	43532688	43532750	NM_009416	9	-
Acta1	chr8	126417770	126417849	NM_009606	9	-
Acta1	chr8	126417858	126417916	NM_009606	9	-
Art1	chr7	109253594	109253635	NM_009710	9	+
Celf2	chr2	6745368	6745411	NM_010160	9	-
Fhl1	chrX	54036833	54036878	NM_010211	9	+
Fhl1	chrX	54038631	54038666	NM_010211	9	+
Fhl1	chrX	54044572	54044620	NM_010211	9	+
Fhl1	chrX	54044641	54044718	NM_010211	9	+
Igf2r	chr17	12940559	12940623	NM_010515	9	+
Igf2r	chr17	12960021	12960066	NM_010515	9	+
Mid1	chrX	166427571	166427679	NM_010797	9	-
Myh4	chr11	67069766	67069839	NM_010855	9	+
Neb	chr2	52007205	52007241	NM_010889	9	-
Neb	chr2	52119037	52119151	NM_010889	9	-
Nedd4	chr9	72563923	72563998	NM_010890	9	+
Nf1	chr11	79192110	79192149	NM_010897	9	+
Pde1c	chr6	56190529	56190583	NM_011054	9	-
Ppm1b	chr17	85405729	85405765	NM_011151	9	+
Pygm	chr19	6394136	6394198	NM_011224	9	+
Tnnt3	chr7	149689764	149689807	NM_011620	9	+
Tnnt3	chr7	149692365	149692411	NM_011620	9	+
Tnnt3	chr7	149692524	149692597	NM_011620	9	+
Ttn	chr2	76553903	76553936	NM_011652	9	-
Ttn	chr2	76574675	76574757	NM_011652	9	-
Ttn	chr2	76586251	76586338	NM_011652	9	-
Ttn	chr2	76589608	76589661	NM_011652	9	-
Ttn	chr2	76603933	76603975	NM_011652	9	-
Ttn	chr2	76613645	76613689	NM_011652	9	-
Ttn	chr2	76638933	76639022	NM_011652	9	-
Ttn	chr2	76647201	76647261	NM_011652	9	-
Ttn	chr2	76661346	76661418	NM_011652	9	-
Ttn	chr2	76664669	76664743	NM_011652	9	-
Ttn	chr2	76673676	76673713	NM_011652	9	-
Ttn	chr2	76681830	76681861	NM_011652	9	-
Ttn	chr2	76682136	76682185	NM_011652	9	-
Ttn	chr2	76688406	76688455	NM_011652	9	-
Ttn	chr2	76693131	76693213	NM_011652	9	-
Ttn	chr2	76694020	76694065	NM_011652	9	-
Ttn	chr2	76695474	76695521	NM_011652	9	-
Ttn	chr2	76695989	76696040	NM_011652	9	-
Ttn	chr2	76711826	76711919	NM_011652	9	-
Ttn	chr2	76741402	76741441	NM_011652	9	-
Ttn	chr2	76741441	76741512	NM_011652	9	-
Ttn	chr2	76752054	76752090	NM_011652	9	-
Ttn	chr2	76756096	76756131	NM_011652	9	-
Ttn	chr2	76777905	76777957	NM_011652	9	-
Ttn	chr2	76781439	76781520	NM_011652	9	-
Ttn	chr2	76804974	76805053	NM_011652	9	-
Ttn	chr2	76805111	76805192	NM_011652	9	-
Ttn	chr2	76813186	76813238	NM_011652	9	-
Ldb3	chr14	35365108	35365183	NM_011918	9	-
Ldb3	chr14	35366234	35366280	NM_011918	9	-
Map2k6	chr11	110275031	110275087	NM_011943	9	+
Rora	chr9	68557708	68557790	NM_013646	9	+
Zeb2	chr2	44957009	44957059	NM_015753	9	-
Pdlim3	chr8	46986758	46986825	NM_016798	9	+
Pdlim3	chr8	46991014	46991093	NM_016798	9	+
Hnrnpu	chr1	180264695	180264737	NM_016805	9	-
Hnrnpu	chr1	180264822	180264911	NM_016805	9	-
Rab25	chr3	88351499	88351540	NM_016899	9	-
Pdzrn3	chr6	101206981	101207013	NM_018884	9	-
Pdzrn3	chr6	101227760	101227837	NM_018884	9	-
Atf7ip	chr6	136494723	136494765	NM_019426	9	+
Jph1	chr1	17059063	17059140	NM_020604	9	-
Myl1	chr1	66973430	66973501	NM_021285	9	-
Myl1	chr1	66978438	66978491	NM_021285	9	-
Myl1	chr1	66979037	66979077	NM_021285	9	-
Myl1	chr1	66980005	66980044	NM_021285	9	-
Myl1	chr1	66981491	66981538	NM_021285	9	-
Myl1	chr1	66982004	66982062	NM_021285	9	-
Myl1	chr1	66984529	66984588	NM_021285	9	-
Qk	chr17	10404888	10404960	NM_021881	9	-
Fam129a	chr1	153538539	153538614	NM_022018	9	-
Cbfb	chr8	107696418	107696481	NM_022309	9	+
Asb2	chr12	104563008	104563085	NM_023049	9	-
Raly	chr2	154634280	154634318	NM_023130	9	+
Cmya5	chr13	93909716	93909758	NM_023821	9	-
Tpm1	chr9	66877991	66878061	NM_024427	9	-
Tpm1	chr9	66881744	66881804	NM_024427	9	-
Mef2c	chr13	83669256	83669322	NM_025282	9	+
Cdrt4	chr11	62768187	62768222	NM_025496	9	+
Taf12	chr4	131837257	131837308	NM_025579	9	+
Cmss1	chr16	57400785	57400846	NM_025599	9	+
1200014J11Rik	chr11	72896572	72896607	NM_025818	9	+
Mcoln2	chr3	145853888	145853927	NM_026656	9	+
Ccdc163	chr4	116384468	116384505	NM_026714	9	-
Rbm25	chr12	85003441	85003502	NM_027349	9	+
Kcnip1	chr11	33654785	33654852	NM_027398	9	-
Kcnip1	chr11	33654857	33654919	NM_027398	9	-
Tns1	chr1	73991495	73991551	NM_027884	9	-
Ttn	chr2	76553903	76553936	NM_028004	9	-
Ttn	chr2	76574675	76574757	NM_028004	9	-
Ttn	chr2	76586251	76586338	NM_028004	9	-
Ttn	chr2	76589608	76589661	NM_028004	9	-
Ttn	chr2	76603933	76603975	NM_028004	9	-
Ttn	chr2	76613645	76613689	NM_028004	9	-
Ttn	chr2	76638933	76639022	NM_028004	9	-
Ttn	chr2	76647201	76647261	NM_028004	9	-
Ttn	chr2	76661346	76661418	NM_028004	9	-
Ttn	chr2	76664669	76664743	NM_028004	9	-
Ttn	chr2	76673676	76673713	NM_028004	9	-
Ttn	chr2	76681830	76681861	NM_028004	9	-
Ttn	chr2	76682136	76682185	NM_028004	9	-
Ttn	chr2	76688406	76688455	NM_028004	9	-
Ttn	chr2	76693131	76693213	NM_028004	9	-
Ttn	chr2	76694020	76694065	NM_028004	9	-
Ttn	chr2	76695474	76695521	NM_028004	9	-
Ttn	chr2	76695989	76696040	NM_028004	9	-
Ttn	chr2	76711826	76711919	NM_028004	9	-
Ttn	chr2	76741402	76741441	NM_028004	9	-
Ttn	chr2	76741441	76741512	NM_028004	9	-
Ttn	chr2	76752054	76752090	NM_028004	9	-
Ttn	chr2	76756096	76756131	NM_028004	9	-
Ttn	chr2	76777905	76777957	NM_028004	9	-
Ttn	chr2	76781439	76781520	NM_028004	9	-
Ttn	chr2	76804974	76805053	NM_028004	9	-
Ttn	chr2	76805111	76805192	NM_028004	9	-
Ttn	chr2	76813186	76813238	NM_028004	9	-
Mtmr3	chr11	4481130	4481164	NM_028860	9	-
Myo18b	chr5	113201480	113201557	NM_028901	9	-
Myo18b	chr5	113202243	113202285	NM_028901	9	-
Myo18b	chr5	113249018	113249061	NM_028901	9	-
Clybl	chr14	122627954	122627998	NM_029556	9	+
Crebrf	chr17	26901729	26901819	NM_029870	9	+
Myh1	chr11	67014657	67014703	NM_030679	9	+
Myh1	chr11	67018692	67018744	NM_030679	9	+
Myh1	chr11	67018828	67018880	NM_030679	9	+
Myh1	chr11	67028694	67028779	NM_030679	9	+
Myh1	chr11	67029879	67029919	NM_030679	9	+
Myh1	chr11	67030043	67030114	NM_030679	9	+
Myh1	chr11	67033674	67033708	NM_030679	9	+
Myh1	chr11	67036157	67036225	NM_030679	9	+
Myh1	chr11	67036637	67036689	NM_030679	9	+
Myh1	chr11	67036716	67036748	NM_030679	9	+
Tnxb	chr17	34847753	34847795	NM_031176	9	+
Clec2d	chr6	129134984	129135040	NM_053109	9	+
Ehbp1l1	chr19	5719001	5719088	NM_053252	9	-
Slc12a8	chr16	33583389	33583428	NM_134251	9	+
Dgkz	chr2	91786731	91786760	NM_138306	9	-
Dgkz	chr2	91786979	91787034	NM_138306	9	-
Luc7l2	chr6	38510780	38510889	NM_138680	9	+
Mat2a	chr6	72383474	72383506	NM_145569	9	-
Zc3h7a	chr16	11144000	11144042	NM_145931	9	+
Ddx17	chr15	79362936	79363001	NM_152806	9	-
Fam214a	chr9	74867829	74867883	NM_153584	9	+
Mkl2	chr16	13369219	13369272	NM_153588	9	-
Cdk8	chr5	147072842	147072913	NM_153599	9	+
1700021K19Rik	chr16	32840895	32840964	NM_172615	9	-
Gramd1b	chr9	40128927	40128964	NM_172768	9	+
Peak1	chr9	56071510	56071575	NM_172924	9	-
Peak1	chr9	56071723	56071765	NM_172924	9	-
Klhl31	chr9	77506687	77506747	NM_172925	9	+
Nt5dc3	chr10	86300185	86300217	NM_175331	9	+
Mybpc1	chr10	87981127	87981204	NM_175418	9	-
Mybpc1	chr10	87983293	87983352	NM_175418	9	-
Mybpc1	chr10	87984375	87984448	NM_175418	9	-
Mybpc1	chr10	87987053	87987088	NM_175418	9	-
Mybpc1	chr10	88032692	88032761	NM_175418	9	-
Mybpc1	chr10	88051029	88051119	NM_175418	9	-
Zfp710	chr7	87213546	87213587	NM_175433	9	-
Wdr59	chr8	113975967	113976066	NM_176923	9	-
Camk2g	chr14	21569432	21569495	NM_178597	9	-
Atl1	chr12	71031916	71031960	NM_178628	9	+
Unc45b	chr11	82725772	82725810	NM_178680	9	+
Zfp516	chr18	83160653	83160774	NM_183033	9	+
Tnrc6c	chr11	117623882	117623921	NM_198022	9	+
Ddx17	chr15	79362936	79363001	NM_199080	9	-
Hdac4	chr1	94003668	94003729	NM_207225	9	-
Nctc1	chr7	149733197	149733228	NR_002452	9	-
Nctc1	chr7	149740967	149741054	NR_002452	9	-
Airn	chr17	12940559	12940623	NR_002853	9	+
Airn	chr17	12960021	12960066	NR_002853	9	+
Neat1	chr19	5843915	5843991	NR_003513	9	-
Meg3	chr12	110786641	110786718	NR_003633	9	+
A330023F24Rik	chr1	196859564	196859622	NR_015566	9	+
Zc3h7a	chr16	11144000	11144042	NR_027502	9	+
Meg3	chr12	110786641	110786718	NR_027651	9	+
Meg3	chr12	110786641	110786718	NR_027652	9	+
Airn	chr17	12940559	12940623	NR_027772	9	+
Airn	chr17	12960021	12960066	NR_027772	9	+
Airn	chr17	12940559	12940623	NR_027773	9	+
Airn	chr17	12960021	12960066	NR_027773	9	+
Airn	chr17	12940559	12940623	NR_027784	9	+
Airn	chr17	12960021	12960066	NR_027784	9	+
Rian	chr12	110870433	110870486	NR_028261	9	+
Rian	chr12	110879034	110879110	NR_028261	9	+
Rian	chr12	110888843	110888886	NR_028261	9	+
Prr33	chr7	149689764	149689807	NR_033261	9	+
Prr33	chr7	149692365	149692411	NR_033261	9	+
Prr33	chr7	149692524	149692597	NR_033261	9	+
Gm6307	chr2	180122029	180122088	NR_045331	9	+
Gm6307	chr2	180123288	180123364	NR_045331	9	+
Gm6307	chr2	180125997	180126044	NR_045331	9	+
Gm6307	chr2	180126046	180126132	NR_045331	9	+
Gm6307	chr2	180132950	180133032	NR_045331	9	+
Gm6307	chr2	180133332	180133371	NR_045331	9	+
Gm6307	chr2	180133988	180134045	NR_045331	9	+
Gm6307	chr2	180134354	180134421	NR_045331	9	+
Gm6307	chr2	180135642	180135740	NR_045331	9	+
Gm21057	chr7	87213546	87213587	NR_045695	9	-
2010111I01Rik	chr13	63382520	63382588	NR_110520	9	+
2010111I01Rik	chr13	63382520	63382588	NR_110521	9	+
Tacc2	chr7	137781503	137781591	NM_001004468	8	+
Macrod2	chr2	141466248	141466311	NM_001013802	8	+
Wdr7	chr18	63893326	63893351	NM_001014981	8	+
Xirp2	chr2	67354688	67354723	NM_001024618	8	+
Spag9	chr11	93955484	93955523	NM_001025428	8	+
Spag9	chr11	93955484	93955523	NM_001025429	8	+
Spag9	chr11	93955484	93955523	NM_001025430	8	+
Crebbp	chr16	4114131	4114166	NM_001025432	8	-
Sox6	chr7	123080177	123080227	NM_001025559	8	-
Sox6	chr7	123080177	123080227	NM_001025560	8	-
Ccdc50	chr16	27431716	27431765	NM_001025615	8	+
Pecam1	chr11	106564082	106564130	NM_001032378	8	-
Spata13	chr14	61316552	61316593	NM_001033272	8	+
Zbtb16	chr9	48525169	48525220	NM_001033324	8	-
Zbtb16	chr9	48602316	48602380	NM_001033324	8	-
Zbtb16	chr9	48635430	48635495	NM_001033324	8	-
Trpm3	chr19	22926531	22926577	NM_001035239	8	+
Trpm3	chr19	22926531	22926577	NM_001035240	8	+
Trpm3	chr19	22926531	22926577	NM_001035241	8	+
Trpm3	chr19	22926531	22926577	NM_001035242	8	+
Trpm3	chr19	22926531	22926577	NM_001035243	8	+
Trpm3	chr19	22926531	22926577	NM_001035244	8	+
Samd4	chr14	47642860	47642897	NM_001037221	8	+
Trim58	chr11	58464155	58464207	NM_001039047	8	+
Trim63	chr4	133882109	133882178	NM_001039048	8	+
Ldb3	chr14	35341274	35341348	NM_001039071	8	-
Ldb3	chr14	35373331	35373404	NM_001039071	8	-
Ldb3	chr14	35383354	35383431	NM_001039071	8	-
Ldb3	chr14	35388977	35389028	NM_001039071	8	-
Ldb3	chr14	35389653	35389745	NM_001039071	8	-
Ldb3	chr14	35391554	35391643	NM_001039071	8	-
Ldb3	chr14	35400919	35400982	NM_001039071	8	-
Ldb3	chr14	35341274	35341348	NM_001039072	8	-
Ldb3	chr14	35373331	35373404	NM_001039072	8	-
Ldb3	chr14	35383354	35383431	NM_001039072	8	-
Ldb3	chr14	35388977	35389028	NM_001039072	8	-
Ldb3	chr14	35389653	35389745	NM_001039072	8	-
Ldb3	chr14	35391554	35391643	NM_001039072	8	-
Ldb3	chr14	35400919	35400982	NM_001039072	8	-
Ldb3	chr14	35341274	35341348	NM_001039073	8	-
Ldb3	chr14	35373331	35373404	NM_001039073	8	-
Ldb3	chr14	35383354	35383431	NM_001039073	8	-
Ldb3	chr14	35388977	35389028	NM_001039073	8	-
Ldb3	chr14	35389653	35389745	NM_001039073	8	-
Ldb3	chr14	35391554	35391643	NM_001039073	8	-
Ldb3	chr14	35400919	35400982	NM_001039073	8	-
Ldb3	chr14	35341274	35341348	NM_001039074	8	-
Ldb3	chr14	35373331	35373404	NM_001039074	8	-
Ldb3	chr14	35383354	35383431	NM_001039074	8	-
Ldb3	chr14	35388977	35389028	NM_001039074	8	-
Ldb3	chr14	35389653	35389745	NM_001039074	8	-
Ldb3	chr14	35391554	35391643	NM_001039074	8	-
Ldb3	chr14	35400919	35400982	NM_001039074	8	-
Ldb3	chr14	35383354	35383431	NM_001039075	8	-
Ldb3	chr14	35388977	35389028	NM_001039075	8	-
Ldb3	chr14	35389653	35389745	NM_001039075	8	-
Ldb3	chr14	35391554	35391643	NM_001039075	8	-
Ldb3	chr14	35400919	35400982	NM_001039075	8	-
Ldb3	chr14	35383354	35383431	NM_001039076	8	-
Ldb3	chr14	35388977	35389028	NM_001039076	8	-
Ldb3	chr14	35389653	35389745	NM_001039076	8	-
Ldb3	chr14	35391554	35391643	NM_001039076	8	-
Ldb3	chr14	35400919	35400982	NM_001039076	8	-
Ddx17	chr15	79359982	79360060	NM_001040187	8	-
Ddx17	chr15	79365389	79365447	NM_001040187	8	-
Bsg	chr10	79174413	79174472	NM_001077184	8	+
Tsc22d3	chrX	137121617	137121662	NM_001077364	8	-
Dysf	chr6	84068404	84068473	NM_001077694	8	+
Mylk2	chr2	152740584	152740671	NM_001081044	8	+
Rbm24	chr13	46521259	46521311	NM_001081425	8	+
Rbm24	chr13	46525036	46525088	NM_001081425	8	+
Snx27	chr3	94375933	94375971	NM_001082484	8	-
Xirp2	chr2	67354688	67354723	NM_001083919	8	+
Speg	chr1	75380167	75380206	NM_001085371	8	+
Naca	chr10	127478825	127478864	NM_001113199	8	+
Ncam2	chr16	81262018	81262051	NM_001113208	8	-
Myl1	chr1	66977078	66977134	NM_001113387	8	-
Myl1	chr1	66978761	66978805	NM_001113387	8	-
Myl1	chr1	66980175	66980223	NM_001113387	8	-
Ctdsp2	chr10	126418573	126418647	NM_001113470	8	+
Csf1	chr3	107561882	107561927	NM_001113529	8	-
Csf1	chr3	107561882	107561927	NM_001113530	8	-
Pla2g5	chr4	138383337	138383376	NM_001122954	8	-
Inpp5a	chr7	146727128	146727166	NM_001127363	8	-
Sos2	chr12	70755288	70755324	NM_001135559	8	-
Sos2	chr12	70777769	70777836	NM_001135559	8	-
Acot7	chr4	151621915	151621957	NM_001146057	8	+
Acot7	chr4	151621915	151621957	NM_001146058	8	+
Myef2	chr2	124930770	124930830	NM_001162417	8	+
Myef2	chr2	124930770	124930830	NM_001162418	8	+
Ntng1	chr3	109666733	109666772	NM_001163348	8	+
Ntng1	chr3	109666733	109666772	NM_001163349	8	+
Ntng1	chr3	109666733	109666772	NM_001163350	8	+
Ntng1	chr3	109666733	109666772	NM_001163351	8	+
Samd4	chr14	47642860	47642897	NM_001163433	8	+
Trpc4ap	chr2	155491536	155491598	NM_001163452	8	-
Tnnt3	chr7	149687762	149687867	NM_001163664	8	+
Tnnt3	chr7	149697973	149698028	NM_001163664	8	+
Tnnt3	chr7	149687762	149687867	NM_001163665	8	+
Tnnt3	chr7	149697973	149698028	NM_001163665	8	+
Tnnt3	chr7	149687762	149687867	NM_001163666	8	+
Tnnt3	chr7	149697973	149698028	NM_001163666	8	+
Tnnt3	chr7	149687762	149687867	NM_001163667	8	+
Tnnt3	chr7	149697973	149698028	NM_001163667	8	+
Tnnt3	chr7	149687762	149687867	NM_001163668	8	+
Tnnt3	chr7	149697973	149698028	NM_001163668	8	+
Tnnt3	chr7	149687762	149687867	NM_001163669	8	+
Tnnt3	chr7	149697973	149698028	NM_001163669	8	+
Tnnt3	chr7	149687762	149687867	NM_001163670	8	+
Tnnt3	chr7	149697973	149698028	NM_001163670	8	+
Tpm1	chr9	66884635	66884712	NM_001164248	8	-
Tpm1	chr9	66892270	66892338	NM_001164248	8	-
Tpm1	chr9	66894530	66894579	NM_001164248	8	-
Tpm1	chr9	66894690	66894740	NM_001164248	8	-
Tpm1	chr9	66884635	66884712	NM_001164249	8	-
Tpm1	chr9	66892270	66892338	NM_001164249	8	-
Tpm1	chr9	66894530	66894579	NM_001164249	8	-
Tpm1	chr9	66894690	66894740	NM_001164249	8	-
Tpm1	chr9	66884635	66884712	NM_001164250	8	-
Tpm1	chr9	66892270	66892338	NM_001164250	8	-
Tpm1	chr9	66894530	66894579	NM_001164250	8	-
Tpm1	chr9	66894690	66894740	NM_001164250	8	-
Tpm1	chr9	66884635	66884712	NM_001164251	8	-
Tpm1	chr9	66892270	66892338	NM_001164251	8	-
Tpm1	chr9	66894530	66894579	NM_001164251	8	-
Tpm1	chr9	66894690	66894740	NM_001164251	8	-
Tpm1	chr9	66884635	66884712	NM_001164252	8	-
Tpm1	chr9	66884635	66884712	NM_001164253	8	-
Tpm1	chr9	66884635	66884712	NM_001164254	8	-
Tpm1	chr9	66884635	66884712	NM_001164255	8	-
Tpm1	chr9	66892270	66892338	NM_001164255	8	-
Tpm1	chr9	66894530	66894579	NM_001164255	8	-
Tpm1	chr9	66894690	66894740	NM_001164255	8	-
Tpm1	chr9	66884635	66884712	NM_001164256	8	-
Mylk4	chr13	32847494	32847536	NM_001166030	8	-
Mylk4	chr13	32869604	32869638	NM_001166030	8	-
Tead1	chr7	119904870	119904956	NM_001166584	8	+
Tead1	chr7	119904870	119904956	NM_001166585	8	+
Slc8a3	chr12	82384884	82384952	NM_001167920	8	-
Slc8a3	chr12	82404844	82404905	NM_001167920	8	-
Slc25a21	chr12	58172023	58172045	NM_001167976	8	-
Obscn	chr11	58930134	58930194	NM_001171512	8	-
Wnk1	chr6	119984966	119985020	NM_001185020	8	-
Wnk1	chr6	119984966	119985020	NM_001185021	8	-
[truncated: 3,215 more rows]

## Sheet: D. Overlapping Events
DM1 model HSALR related top 50 AS exons/introns bound by hnRNPA1
Chr	Start	End	Name	Score	Strand
chr7	133589371	133590501	11937//Atp2a1	1	-
chr7	149689952	149691434	21957//Tnnt3	1	+
chr14	35380583	35385106	24131//Ldb3	1	-
chr2	76542040	76544649	22138//Ttn	1	-
chr7	149691420	149694257	21957//Tnnt3	1	+
chr7	149687733	149689969	21957//Tnnt3	1	+		Hnranpa1	18
chr10	88036160	88048439	109272//Mybpc1	1	-		DM1	32
chr14	35365362	35380078	24131//Ldb3	1	-
chr3	60305186	60399685	56758//Mbnl1	1	+
chr3	60305186	60399685	56758//Mbnl1	1	+
chr5	124943088	124951940	75695//Rilpl1	1	-
chr3	60419541	60429119	56758//Mbnl1	1	+
chr7	29828867	29830695	20190//Ryr1	1	-
chr3	89893931	89904816	59069//Tpm3	1	+
chr6	51411122	51413491	53379//Hnrnpa2b1	1	-
chr9	109971196	109980587	17758//Mtap4	1	+
chr16	84965914	84978529	11820//App	1	-
chr14	120788121	120795825	105559//Mbnl2	1	+

## Sheet: E. TPM in different cells
average TPM (transcript number /million total transcripts) for each condition
	Myoblast	Myocyte	Nascent Myotube	Mature Myotube	Control Muscle
MBNL1	87.123	55.8516	58.5961	43.3881	161.287
HNRNPA1	1263.93	1021.18	870.399	863.911	19.1
HNRNPA2B1	817.479	601.895	624.034	663.952	20.0793
HNRNPH1	367.798	463.739	398.565	325.972	67.0948
CELF1	38.8045	40.0244	53.2489	38.2801	33.7144
ELAVL1	73.3527	64.6111	60.2741	54.6646	8.02292
DMPK	55.5541	239.238	227.127	242.43	13.4767
standard devatiation for each condition
	Myoblast	Myocyte	Nascent Myotube	Mature Myotube	Control Muscle	DM1 Muscle
MBNL1	2.44881	0.102746	3.97505	1.03172	33.1288	18.3082
HNRNPA1	28.2232	33.536	4.61152	13.6413	3.09548	7.91837
HNRNPA2B1	18.0711	10.1687	16.9999	11.1983	3.26299	5.01652
HNRNPH1	12.9789	3.76182	33.5411	14.5737	9.41921	6.54464
CELF1	1.16782	4.21985	4.07769	2.13996	5.4399	5.5342
ELAVL1	0.584412	1.99715	3.7607	0.674687	0.786117	1.22386
DMPK	6.83673	12.2697	12.4751	8.14924	1.60856	4.71611
TPM values for each of the three biological replicates for each condition
	Myoblast1	Myoblast2	Myoblast3	Myocyte1	Myocyte2	Myocyte3	NascentMyotube1	NascentMyotube2	NascentMyotube3	MatureMyotube1	MatureMyotube2	MatureMyotube3	Muscle1	Muscle2	Muscle3
MBNL1	86.5191	84.4718	90.3782	55.9747	55.857	55.7232	62.0428	53.0268	60.7188	44.8239	42.8951	42.4453	164.221	119.325	200.314
HNRNPA1	1238.38	1303.26	1250.15	981.535	1018.46	1063.55	868.709	876.699	865.788	871.211	844.797	875.726	19.1169	15.3004	22.8827
HNRNPA2B1	796.223	840.395	815.817	588.437	604.234	613.014	610.073	647.965	614.065	674.627	648.484	668.746	20.1188	16.0634	24.0558
HNRNPH1	368.67	351.484	383.24	459.977	468.878	462.363	444.645	365.78	385.27	344.837	309.351	323.727	73.9594	53.7761	73.5488
CELF1	39.0815	40.0761	37.256	45.6311	38.9913	35.4507	54.4134	47.7754	57.5579	37.7758	35.948	41.1165	36.3337	26.1403	38.6692
ELAVL1	74.1637	73.0851	72.8094	61.7916	65.8768	66.1649	55.0106	62.2451	63.5665	55.5354	53.8915	54.5668	8.53227	6.91245	8.62405
DMPK	65.2227	50.7198	50.7198	251.01	222.312	244.392	219.255	217.389	244.736	249.993	231.117	246.178	14.9389	14.2547	11.2364

## Sheet: F. Human muscle samples
Human muscle biopsy sample information and genotype
Human sample description	Diagnosis	Sex	Age for biopsy	Gene	Repeat Expansion*	histology	muscle type	Sample number
Control #1	Myotonia Congenita	M	33	CLCN1	N/A	N/A	bicep	C18
Control #2	N/A	F	60	N/A	N/A	N/A	quad	C11
Control #3	N/A	F	76	N/A	N/A	N/A	quad	C13
Control #4	N/A	F	62	N/A	N/A	N/A	quad	C17
Control #5	Myotonia Congenita	M	16	CLCN1	N/A	N/A	bicep	C19
DM1 #1	DM1	M	59	CTG/DMPK	＞100	centralized nuclei	quad	4146
DM1 #2	DM1	F	40	CTG/DMPK	＞100	small angular fiber	bicep	4637
DM1 #3	DM1	F	23	CTG/DMPK	＞100	myofiber size variation	quad	4700
DM1 #4	DM1	M	28	CTG/DMPK	＞150	centralized nuclei	bicep	4594
DM1 #5	DM1	M	27	CTG/DMPK	＞100	scattered myofiber atrophy	bicep	4632
DM1 #6	DM1	M	41	CTG/DMPK	＞100	scattered myofiber atrophy	bicep	4598
DM1 #7	DM1	M	47	CTG/DMPK	＞80	centralized nuclei	bicep	4830
DM1 #8	DM1	M	32	CTG/DMPK	＞80	centralized nuclei	quad	4835
DM1 #9	DM1	F	35	CTG/DMPK	＞100	centralized nuclei	bicep	4843
DM1 #10	DM1	F	33	CTG/DMPK	＞100	centralized nuclei	bicep	4819
DM1 #11	DM1	F	60	CTG/DMPK	＞120	centralized nuclei	bicep	4821
DM1 #12	DM1	F	42	CTG/DMPK	＞120	centralized nuclei	bicep	4929
*Repeat expansion lengths for DM1 (blood) were determined by triplet primed PCR (distribution of major PCR products indicated) .
Reference:
Singh S, Zhang A, Dlouhy S and Bai S (2014) Detection of large expansions in myotonic dystrophy type 1 using triplet primed PCR. Front. Genet. 5:94. doi: 10.3389/fgene.2014.00094
